# Supplementary material for: Mutational Disruption of TP53: A Structural Approach to Understanding Chemoresistance
Source: Int J Mol Sci. 2025 Sep 18;26(18):9135. doi: 10.3390/ijms26189135 (PMC12470219; doi:10.3390/ijms26189135)
Supplement: Supplementary file 1 [file ijms-26-09135-s001.zip]

Archive with 3 entries (3 files):
- supplementary S1.csv
- supplementary S2.csv
- supplentary_fig.pdf
