# Supplementary material for: Mutational Disruption of TP53: A Structural Approach to Understanding Chemoresistance
Source: Int J Mol Sci. 2025 Sep 18;26(18):9135. doi: 10.3390/ijms26189135 (PMC12470219; doi:10.3390/ijms26189135)
Supplement: Supplementary file 1 [file ijms-26-09135-s001.zip › supplementary S1.csv]

PDB_Name	chain_id	wild_type	position	mutant_type	locations
P04637_2MWP_sasa.txt	B	Thr	377	Pro	between dimers interface & interface_residue
P04637_2MWP_sasa.txt	B	Arg	379	His	between dimers interface & interface_residue
P04637_2MWP_sasa.txt	B	Arg	379	Cys	between dimers interface & interface_residue
P04637_2MWP_sasa.txt	B	Thr	377	Ile	between dimers interface & interface_residue
P04637_2MWP_sasa.txt	B	Arg	379	Pro	between dimers interface & interface_residue
P04637_2MWP_sasa.txt	B	Ser	378	Phe	between dimers interface & interface_residue
P04637_2MWP_sasa.txt	B	His	380	Tyr	between dimers interface & interface_residue
P04637_2MWP_sasa.txt	B	Lys	386	Asn	between dimers interface & interface_residue
P04637_2MWP_sasa.txt	B	Ser	376	Phe	interface_residue
P04637_2MWP_sasa.txt	B	Ser	376	Ala	interface_residue
P04637_2MWP_sasa.txt	B	Ser	376	Thr	interface_residue
P04637_2MWP_sasa.txt	B	Ser	376	Cys	interface_residue
P04637_2MWP_sasa.txt	B	Lys	381	Asn	between dimers interface & interface_residue
P04637_2MWP_sasa.txt	B	Leu	383	Phe	between dimers interface & interface_residue
P04637_2MWP_sasa.txt	B	Met	384	Ile	between dimers interface & interface_residue
P04637_2MWP_sasa.txt	B	Phe	385	Leu	between dimers interface & interface_residue
P04637_2ATA_sasa.txt	A	Arg	175	His	core_residue
P04637_2ATA_sasa.txt	A	Arg	248	Gln	Protein DNA interface
P04637_2ATA_sasa.txt	A	Arg	273	His	Protein DNA interface
P04637_2ATA_sasa.txt	A	Arg	273	Cys	Protein DNA interface
P04637_2ATA_sasa.txt	A	Arg	248	Trp	Protein DNA interface
P04637_2ATA_sasa.txt	A	Arg	282	Trp	non-interface_residue
P04637_2ATA_sasa.txt	A	Gly	245	Ser	core_residue
P04637_2ATA_sasa.txt	A	Tyr	220	Cys	core_residue
P04637_2ATA_sasa.txt	A	Arg	249	Ser	Protein DNA interface
P04637_2ATA_sasa.txt	A	Val	157	Phe	core_residue
P04637_2ATA_sasa.txt	A	Glu	285	Lys	Protein DNA interface
P04637_2ATA_sasa.txt	A	His	179	Arg	around ZN metal & between dimers interface
P04637_2ATA_sasa.txt	A	Cys	176	Phe	around ZN metal & between dimers interface
P04637_2ATA_sasa.txt	A	Met	237	Ile	around ZN metal
P04637_2ATA_sasa.txt	A	Arg	273	Leu	Protein DNA interface
P04637_2ATA_sasa.txt	A	Tyr	163	Cys	core_residue
P04637_2ATA_sasa.txt	A	Gly	245	Asp	core_residue
P04637_2ATA_sasa.txt	A	Ser	241	Phe	Protein DNA interface
P04637_2ATA_sasa.txt	A	Ile	195	Thr	core_residue
P04637_2ATA_sasa.txt	A	Pro	278	Ser	core_residue
P04637_2ATA_sasa.txt	A	His	179	Tyr	around ZN metal & between dimers interface
P04637_2ATA_sasa.txt	A	Glu	286	Lys	non-interface_residue
P04637_2ATA_sasa.txt	A	Tyr	234	Cys	core_residue
P04637_2ATA_sasa.txt	A	His	193	Arg	core_residue
P04637_2ATA_sasa.txt	A	Val	272	Met	core_residue
P04637_2ATA_sasa.txt	A	Cys	238	Tyr	around ZN metal
P04637_2ATA_sasa.txt	A	Arg	158	Leu	non-interface_residue
P04637_2ATA_sasa.txt	A	Val	173	Leu	core_residue
P04637_2ATA_sasa.txt	A	Arg	280	Thr	Protein DNA interface
P04637_2ATA_sasa.txt	A	Arg	158	His	non-interface_residue
P04637_2ATA_sasa.txt	A	Tyr	236	Cys	core_residue
P04637_2ATA_sasa.txt	A	Val	216	Met	core_residue
P04637_2ATA_sasa.txt	A	Cys	176	Tyr	around ZN metal & between dimers interface
P04637_2ATA_sasa.txt	A	Pro	152	Leu	non-interface_residue
P04637_2ATA_sasa.txt	A	His	214	Arg	core_residue
P04637_2ATA_sasa.txt	A	Arg	248	Leu	Protein DNA interface
P04637_2ATA_sasa.txt	A	Tyr	205	Cys	non-interface_residue
P04637_2ATA_sasa.txt	A	Gly	266	Arg	core_residue
P04637_2ATA_sasa.txt	A	Gly	245	Val	core_residue
P04637_2ATA_sasa.txt	A	Arg	280	Lys	Protein DNA interface
P04637_2ATA_sasa.txt	A	Cys	141	Tyr	core_residue
P04637_2ATA_sasa.txt	A	Cys	242	Phe	around ZN metal & between dimers interface
P04637_2ATA_sasa.txt	A	Gly	266	Glu	core_residue
P04637_2ATA_sasa.txt	A	Leu	194	Arg	core_residue
P04637_2ATA_sasa.txt	A	Pro	151	Ser	core_residue
P04637_2ATA_sasa.txt	A	Gly	245	Cys	core_residue
P04637_2ATA_sasa.txt	A	Lys	132	Asn	Protein DNA interface
P04637_2ATA_sasa.txt	A	Val	173	Met	core_residue
P04637_2ATA_sasa.txt	A	Pro	278	Leu	core_residue
P04637_2ATA_sasa.txt	A	Ser	127	Phe	core_residue
P04637_2ATA_sasa.txt	A	Cys	135	Tyr	core_residue
P04637_2ATA_sasa.txt	A	Cys	275	Tyr	Protein DNA interface
P04637_2ATA_sasa.txt	A	Lys	132	Arg	Protein DNA interface
P04637_2ATA_sasa.txt	A	Cys	135	Phe	core_residue
P04637_2ATA_sasa.txt	A	Ala	161	Thr	core_residue
P04637_2ATA_sasa.txt	A	Glu	258	Lys	core_residue
P04637_2ATA_sasa.txt	A	Cys	242	Tyr	around ZN metal & between dimers interface
P04637_2ATA_sasa.txt	A	Arg	213	Gln	core_residue
P04637_2ATA_sasa.txt	A	Met	246	Val	core_residue
P04637_2ATA_sasa.txt	A	His	193	Leu	core_residue
P04637_2ATA_sasa.txt	A	His	193	Tyr	core_residue
P04637_2ATA_sasa.txt	A	Cys	275	Phe	Protein DNA interface
P04637_2ATA_sasa.txt	A	Val	272	Leu	core_residue
P04637_2ATA_sasa.txt	A	Pro	250	Leu	non-interface_residue
P04637_2ATA_sasa.txt	A	Cys	238	Phe	around ZN metal
P04637_2ATA_sasa.txt	A	Ala	159	Val	core_residue
P04637_2ATA_sasa.txt	A	Asn	239	Asp	Protein DNA interface & around ZN metal
P04637_2ATA_sasa.txt	A	Arg	213	Leu	core_residue
P04637_2ATA_sasa.txt	A	Glu	271	Lys	core_residue
P04637_2ATA_sasa.txt	A	Pro	190	Leu	non-interface_residue
P04637_2ATA_sasa.txt	A	Gly	244	Cys	between dimers interface & non-interface_residue
P04637_2ATA_sasa.txt	A	Gly	266	Val	core_residue
P04637_2ATA_sasa.txt	A	Arg	110	Leu	non-interface_residue
P04637_2ATA_sasa.txt	A	Gly	154	Val	non-interface_residue
P04637_2ATA_sasa.txt	A	Gly	244	Asp	between dimers interface & non-interface_residue
P04637_2ATA_sasa.txt	A	Gly	244	Ser	between dimers interface & non-interface_residue
P04637_2ATA_sasa.txt	A	Cys	277	Phe	Protein DNA interface
P04637_2ATA_sasa.txt	A	Ala	159	Pro	core_residue
P04637_2ATA_sasa.txt	A	Arg	280	Gly	Protein DNA interface
P04637_2ATA_sasa.txt	A	His	179	Leu	around ZN metal & between dimers interface
P04637_2ATA_sasa.txt	A	Arg	249	Met	Protein DNA interface
P04637_2ATA_sasa.txt	A	Ser	241	Cys	Protein DNA interface
P04637_2ATA_sasa.txt	A	Arg	267	Trp	core_residue
P04637_2ATA_sasa.txt	A	Met	246	Ile	core_residue
P04637_2ATA_sasa.txt	A	Arg	282	Gly	non-interface_residue
P04637_2ATA_sasa.txt	A	Val	274	Phe	Protein DNA interface
P04637_2ATA_sasa.txt	A	Arg	249	Gly	Protein DNA interface
P04637_2ATA_sasa.txt	A	Pro	278	Thr	core_residue
P04637_2ATA_sasa.txt	A	Ile	195	Phe	core_residue
P04637_2ATA_sasa.txt	A	Phe	134	Leu	core_residue
P04637_2ATA_sasa.txt	A	Pro	278	Arg	core_residue
P04637_2ATA_sasa.txt	A	Asp	281	Glu	Protein DNA interface
P04637_2ATA_sasa.txt	A	Asp	281	His	Protein DNA interface
P04637_2ATA_sasa.txt	A	Arg	249	Trp	Protein DNA interface
P04637_2ATA_sasa.txt	A	Tyr	234	His	core_residue
P04637_2ATA_sasa.txt	A	Gly	262	Val	non-interface_residue
P04637_2ATA_sasa.txt	A	Asp	259	Tyr	non-interface_residue
P04637_2ATA_sasa.txt	A	Tyr	126	His	core_residue
P04637_2ATA_sasa.txt	A	Asp	281	Asn	Protein DNA interface
P04637_2ATA_sasa.txt	A	Gly	279	Glu	core_residue
P04637_2ATA_sasa.txt	A	His	193	Pro	core_residue
P04637_2ATA_sasa.txt	A	Pro	151	His	core_residue
P04637_2ATA_sasa.txt	A	Val	172	Phe	core_residue
P04637_2ATA_sasa.txt	A	His	179	Gln	around ZN metal & between dimers interface
P04637_2ATA_sasa.txt	A	Ser	215	Arg	core_residue
P04637_2ATA_sasa.txt	A	Val	143	Met	core_residue
P04637_2ATA_sasa.txt	A	Tyr	163	His	core_residue
P04637_2ATA_sasa.txt	A	Cys	242	Ser	around ZN metal & between dimers interface
P04637_2ATA_sasa.txt	A	Arg	273	Pro	Protein DNA interface
P04637_2ATA_sasa.txt	A	Arg	181	His	between dimers interface & interface_residue
P04637_2ATA_sasa.txt	A	Ile	255	Phe	core_residue
P04637_2ATA_sasa.txt	A	Cys	176	Ser	around ZN metal & between dimers interface
P04637_2ATA_sasa.txt	A	Arg	110	Pro	non-interface_residue
P04637_2ATA_sasa.txt	A	Asn	239	Ser	Protein DNA interface & around ZN metal
P04637_2ATA_sasa.txt	A	Arg	283	Pro	Protein DNA interface
P04637_2ATA_sasa.txt	A	Ser	215	Ile	core_residue
P04637_2ATA_sasa.txt	A	Ala	138	Val	non-interface_residue
P04637_2ATA_sasa.txt	A	Arg	181	Cys	between dimers interface & interface_residue
P04637_2ATA_sasa.txt	A	Thr	125	Met	core_residue
P04637_2ATA_sasa.txt	A	Phe	270	Leu	core_residue
P04637_2ATA_sasa.txt	A	Pro	278	Ala	core_residue
P04637_2ATA_sasa.txt	A	Ser	241	Tyr	Protein DNA interface
P04637_2ATA_sasa.txt	A	Arg	280	Ile	Protein DNA interface
P04637_2ATA_sasa.txt	A	Leu	194	Phe	core_residue
P04637_2ATA_sasa.txt	A	Arg	158	Pro	non-interface_residue
P04637_2ATA_sasa.txt	A	Arg	249	Thr	Protein DNA interface
P04637_2ATA_sasa.txt	A	Lys	132	Glu	Protein DNA interface
P04637_2ATA_sasa.txt	A	Val	274	Ala	Protein DNA interface
P04637_2ATA_sasa.txt	A	Ser	215	Gly	core_residue
P04637_2ATA_sasa.txt	A	Tyr	126	Cys	core_residue
P04637_2ATA_sasa.txt	A	Arg	267	Pro	core_residue
P04637_2ATA_sasa.txt	A	Arg	158	Cys	non-interface_residue
P04637_2ATA_sasa.txt	A	Arg	156	Pro	non-interface_residue
P04637_2ATA_sasa.txt	A	Thr	155	Asn	core_residue
P04637_2ATA_sasa.txt	A	Leu	265	Pro	non-interface_residue
P04637_2ATA_sasa.txt	A	Glu	224	Asp	interface_residue
P04637_2ATA_sasa.txt	A	Arg	273	Ser	Protein DNA interface
P04637_2ATA_sasa.txt	A	Cys	135	Trp	core_residue
P04637_2ATA_sasa.txt	A	Cys	238	Ser	around ZN metal
P04637_2ATA_sasa.txt	A	Arg	248	Pro	Protein DNA interface
P04637_2ATA_sasa.txt	A	Arg	282	Gln	non-interface_residue
P04637_2ATA_sasa.txt	A	Arg	196	Pro	core_residue
P04637_2ATA_sasa.txt	A	Ile	251	Asn	core_residue
P04637_2ATA_sasa.txt	A	Ile	195	Asn	core_residue
P04637_2ATA_sasa.txt	A	Pro	177	Leu	between dimers interface & non-interface_residue
P04637_2ATA_sasa.txt	A	Tyr	163	Asn	core_residue
P04637_2ATA_sasa.txt	A	Pro	151	Ala	core_residue
P04637_2ATA_sasa.txt	A	Arg	175	Leu	core_residue
P04637_2ATA_sasa.txt	A	Arg	280	Ser	Protein DNA interface
P04637_2ATA_sasa.txt	A	Tyr	205	Asp	non-interface_residue
P04637_2ATA_sasa.txt	A	His	179	Asn	around ZN metal & between dimers interface
P04637_2ATA_sasa.txt	A	Arg	175	Gly	core_residue
P04637_2ATA_sasa.txt	A	Arg	175	Cys	core_residue
P04637_2ATA_sasa.txt	A	Cys	176	Trp	around ZN metal & between dimers interface
P04637_2ATA_sasa.txt	A	Pro	152	Ser	non-interface_residue
P04637_2ATA_sasa.txt	A	Ala	138	Pro	non-interface_residue
P04637_2ATA_sasa.txt	A	Tyr	220	Ser	core_residue
P04637_2ATA_sasa.txt	A	Ser	127	Tyr	core_residue
P04637_2ATA_sasa.txt	A	Cys	141	Trp	core_residue
P04637_2ATA_sasa.txt	A	Arg	248	Gly	Protein DNA interface
P04637_2ATA_sasa.txt	A	His	168	Arg	non-interface_residue
P04637_2ATA_sasa.txt	A	Arg	283	Cys	Protein DNA interface
P04637_2ATA_sasa.txt	A	His	179	Asp	around ZN metal & between dimers interface
P04637_2ATA_sasa.txt	A	Pro	151	Thr	core_residue
P04637_2ATA_sasa.txt	A	Cys	275	Arg	Protein DNA interface
P04637_2ATA_sasa.txt	A	Tyr	205	His	non-interface_residue
P04637_2ATA_sasa.txt	A	Cys	176	Arg	around ZN metal & between dimers interface
P04637_2ATA_sasa.txt	A	Leu	130	Val	non-interface_residue
P04637_2ATA_sasa.txt	A	Gly	244	Val	between dimers interface & non-interface_residue
P04637_2ATA_sasa.txt	A	Asp	208	Val	non-interface_residue
P04637_2ATA_sasa.txt	A	Cys	238	Arg	around ZN metal
P04637_2ATA_sasa.txt	A	Gly	105	Cys	non-interface_residue
P04637_2ATA_sasa.txt	A	Val	216	Leu	core_residue
P04637_2ATA_sasa.txt	A	Arg	181	Pro	between dimers interface & interface_residue
P04637_2ATA_sasa.txt	A	Arg	110	Cys	non-interface_residue
P04637_2ATA_sasa.txt	A	Tyr	220	His	core_residue
P04637_2ATA_sasa.txt	A	Lys	164	Glu	interface_residue
P04637_2ATA_sasa.txt	A	Ala	161	Asp	core_residue
P04637_2ATA_sasa.txt	A	Glu	286	Gly	non-interface_residue
P04637_2ATA_sasa.txt	A	Ser	240	Gly	Protein DNA interface
P04637_2ATA_sasa.txt	A	Gly	187	Ser	between dimers interface & non-interface_residue
P04637_2ATA_sasa.txt	A	Phe	270	Cys	core_residue
P04637_2ATA_sasa.txt	A	Leu	130	Phe	non-interface_residue
P04637_2ATA_sasa.txt	A	Asp	281	Tyr	Protein DNA interface
P04637_2ATA_sasa.txt	A	Gly	245	Arg	core_residue
P04637_2ATA_sasa.txt	A	Ser	215	Asn	core_residue
P04637_2ATA_sasa.txt	A	Tyr	220	Asn	core_residue
P04637_2ATA_sasa.txt	A	Tyr	234	Asn	core_residue
P04637_2ATA_sasa.txt	A	Arg	282	Pro	non-interface_residue
P04637_2ATA_sasa.txt	A	Thr	155	Pro	core_residue
P04637_2ATA_sasa.txt	A	Glu	285	Val	Protein DNA interface
P04637_2ATA_sasa.txt	A	Glu	180	Lys	non-interface_residue
P04637_2ATA_sasa.txt	A	Val	157	Gly	core_residue
P04637_2ATA_sasa.txt	A	Tyr	236	Asn	core_residue
P04637_2ATA_sasa.txt	A	Asp	259	Val	non-interface_residue
P04637_2ATA_sasa.txt	A	Glu	258	Gly	core_residue
P04637_2ATA_sasa.txt	A	Cys	135	Arg	core_residue
P04637_2ATA_sasa.txt	A	Gly	199	Val	interface_residue
P04637_2ATA_sasa.txt	A	Gly	199	Glu	interface_residue
P04637_2ATA_sasa.txt	A	Arg	290	His	interface_residue
P04637_2ATA_sasa.txt	A	Phe	134	Cys	core_residue
P04637_2ATA_sasa.txt	A	Ser	106	Arg	interface_residue
P04637_2ATA_sasa.txt	A	Arg	273	Gly	Protein DNA interface
P04637_2ATA_sasa.txt	A	Cys	141	Arg	core_residue
P04637_2ATA_sasa.txt	A	Arg	158	Gly	non-interface_residue
P04637_2ATA_sasa.txt	A	Asp	281	Gly	Protein DNA interface
P04637_2ATA_sasa.txt	A	Cys	277	Tyr	Protein DNA interface
P04637_2ATA_sasa.txt	A	Pro	177	Arg	between dimers interface & non-interface_residue
P04637_2ATA_sasa.txt	A	Ala	276	Asp	Protein DNA interface
P04637_2ATA_sasa.txt	A	Gln	136	Glu	Protein DNA interface
P04637_2ATA_sasa.txt	A	Val	173	Gly	core_residue
P04637_2ATA_sasa.txt	A	Pro	151	Arg	core_residue
P04637_2ATA_sasa.txt	A	Thr	211	Ile	non-interface_residue
P04637_2ATA_sasa.txt	A	Leu	145	Gln	core_residue
P04637_2ATA_sasa.txt	A	Leu	145	Pro	core_residue
P04637_2ATA_sasa.txt	A	Glu	258	Asp	core_residue
P04637_2ATA_sasa.txt	A	Leu	111	Gln	non-interface_residue
P04637_2ATA_sasa.txt	A	Tyr	236	His	core_residue
P04637_2ATA_sasa.txt	A	Val	143	Ala	core_residue
P04637_2ATA_sasa.txt	A	Pro	278	His	core_residue
P04637_2ATA_sasa.txt	A	Lys	132	Gln	Protein DNA interface
P04637_2ATA_sasa.txt	A	Asn	131	Ile	non-interface_residue
P04637_2ATA_sasa.txt	A	Ile	251	Ser	core_residue
P04637_2ATA_sasa.txt	A	Met	237	Lys	around ZN metal
P04637_2ATA_sasa.txt	A	Ile	255	Ser	core_residue
P04637_2ATA_sasa.txt	A	Tyr	205	Ser	non-interface_residue
P04637_2ATA_sasa.txt	A	Val	218	Gly	core_residue
P04637_2ATA_sasa.txt	A	Arg	174	Trp	interface_residue
P04637_2ATA_sasa.txt	A	Phe	113	Cys	core_residue
P04637_2ATA_sasa.txt	A	Tyr	126	Asp	core_residue
P04637_2ATA_sasa.txt	A	Asp	281	Val	Protein DNA interface
P04637_2ATA_sasa.txt	A	Phe	270	Ser	core_residue
P04637_2ATA_sasa.txt	A	Leu	252	Pro	core_residue
P04637_2ATA_sasa.txt	A	Glu	286	Val	non-interface_residue
P04637_2ATA_sasa.txt	A	Lys	120	Glu	Protein DNA interface
P04637_2ATA_sasa.txt	A	Arg	249	Lys	Protein DNA interface
P04637_2ATA_sasa.txt	A	Gly	105	Val	non-interface_residue
P04637_2ATA_sasa.txt	A	Thr	155	Ile	core_residue
P04637_2ATA_sasa.txt	A	Tyr	126	Asn	core_residue
P04637_2ATA_sasa.txt	A	Met	133	Lys	core_residue
P04637_2ATA_sasa.txt	A	Ile	232	Thr	core_residue
P04637_2ATA_sasa.txt	A	Lys	132	Met	Protein DNA interface
P04637_2ATA_sasa.txt	A	Leu	257	Pro	core_residue
P04637_2ATA_sasa.txt	A	Ser	127	Pro	core_residue
P04637_2ATA_sasa.txt	A	Ile	255	Asn	core_residue
P04637_2ATA_sasa.txt	A	Ser	240	Arg	Protein DNA interface
P04637_2ATA_sasa.txt	A	Met	246	Thr	core_residue
P04637_2ATA_sasa.txt	A	Val	173	Ala	core_residue
P04637_2ATA_sasa.txt	A	Val	197	Met	core_residue
P04637_2ATA_sasa.txt	A	Cys	275	Trp	Protein DNA interface
P04637_2ATA_sasa.txt	A	Val	197	Gly	core_residue
P04637_2ATA_sasa.txt	A	Lys	139	Asn	Protein DNA interface
P04637_2ATA_sasa.txt	A	Asn	235	Ser	core_residue
P04637_2ATA_sasa.txt	A	Cys	176	Gly	around ZN metal & between dimers interface
P04637_2ATA_sasa.txt	A	Val	157	Asp	core_residue
P04637_2ATA_sasa.txt	A	Met	246	Arg	core_residue
P04637_2ATA_sasa.txt	A	Thr	125	Lys	core_residue
P04637_2ATA_sasa.txt	A	Glu	287	Lys	interface_residue
P04637_2ATA_sasa.txt	A	Arg	267	Gln	core_residue
P04637_2ATA_sasa.txt	A	Glu	287	Asp	interface_residue
P04637_2ATA_sasa.txt	A	Met	246	Lys	core_residue
P04637_2ATA_sasa.txt	A	Asn	247	Ile	interface_residue
P04637_2ATA_sasa.txt	A	Ala	159	Asp	core_residue
P04637_2ATA_sasa.txt	A	His	168	Pro	non-interface_residue
P04637_2ATA_sasa.txt	A	Arg	283	His	Protein DNA interface
P04637_2ATA_sasa.txt	A	Leu	257	Gln	core_residue
P04637_2ATA_sasa.txt	A	Ala	276	Pro	Protein DNA interface
P04637_2ATA_sasa.txt	A	Val	274	Leu	Protein DNA interface
P04637_2ATA_sasa.txt	A	Met	246	Leu	core_residue
P04637_2ATA_sasa.txt	A	Val	274	Asp	Protein DNA interface
P04637_2ATA_sasa.txt	A	Val	172	Asp	core_residue
P04637_2ATA_sasa.txt	A	Phe	134	Val	core_residue
P04637_2ATA_sasa.txt	A	Glu	271	Val	core_residue
P04637_2ATA_sasa.txt	A	Thr	125	Arg	core_residue
P04637_2ATA_sasa.txt	A	Ile	232	Phe	core_residue
P04637_2ATA_sasa.txt	A	His	193	Asn	core_residue
P04637_2ATA_sasa.txt	A	Val	274	Gly	Protein DNA interface
P04637_2ATA_sasa.txt	A	Met	237	Val	around ZN metal
P04637_2ATA_sasa.txt	A	Ala	161	Val	core_residue
P04637_2ATA_sasa.txt	A	Met	243	Ile	Protein DNA interface & around ZN metal & between dimers interface
P04637_2ATA_sasa.txt	A	Ile	195	Ser	core_residue
P04637_2ATA_sasa.txt	A	Ile	254	Ser	core_residue
P04637_2ATA_sasa.txt	A	Glu	286	Gln	non-interface_residue
P04637_2ATA_sasa.txt	A	Ser	241	Pro	Protein DNA interface
P04637_2ATA_sasa.txt	A	Tyr	236	Asp	core_residue
P04637_2ATA_sasa.txt	A	Gly	245	Ala	core_residue
P04637_2ATA_sasa.txt	A	Cys	135	Ser	core_residue
P04637_2ATA_sasa.txt	A	Phe	270	Val	core_residue
P04637_2ATA_sasa.txt	A	Phe	113	Val	core_residue
P04637_2ATA_sasa.txt	A	Glu	258	Gln	core_residue
P04637_2ATA_sasa.txt	A	Ile	255	Thr	core_residue
P04637_2ATA_sasa.txt	A	His	179	Pro	around ZN metal & between dimers interface
P04637_2ATA_sasa.txt	A	Tyr	205	Phe	non-interface_residue
P04637_2ATA_sasa.txt	A	Ser	241	Ala	Protein DNA interface
P04637_2ATA_sasa.txt	A	Pro	152	Thr	non-interface_residue
P04637_2ATA_sasa.txt	A	Cys	242	Arg	around ZN metal & between dimers interface
P04637_2ATA_sasa.txt	A	Ser	127	Thr	core_residue
P04637_2ATA_sasa.txt	A	Leu	194	His	core_residue
P04637_2ATA_sasa.txt	A	Val	197	Glu	core_residue
P04637_2ATA_sasa.txt	A	Cys	242	Gly	around ZN metal & between dimers interface
P04637_2ATA_sasa.txt	A	Leu	194	Pro	core_residue
P04637_2ATA_sasa.txt	A	Leu	111	Pro	non-interface_residue
P04637_2ATA_sasa.txt	A	His	193	Asp	core_residue
P04637_2ATA_sasa.txt	A	Pro	250	Ser	non-interface_residue
P04637_2ATA_sasa.txt	A	Ala	161	Ser	core_residue
P04637_2ATA_sasa.txt	A	Pro	278	Phe	core_residue
P04637_2ATA_sasa.txt	A	Pro	177	Ser	between dimers interface & non-interface_residue
P04637_2ATA_sasa.txt	A	Arg	156	His	non-interface_residue
P04637_2ATA_sasa.txt	A	Leu	145	Arg	core_residue
P04637_2ATA_sasa.txt	A	Asp	184	Asn	non-interface_residue
P04637_2ATA_sasa.txt	A	Val	203	Leu	core_residue
P04637_2ATA_sasa.txt	A	Tyr	163	Asp	core_residue
P04637_2ATA_sasa.txt	A	His	178	Pro	between dimers interface & interface_residue
P04637_2ATA_sasa.txt	A	Glu	271	Gln	core_residue
P04637_2ATA_sasa.txt	A	Glu	171	Lys	interface_residue
P04637_2ATA_sasa.txt	A	Val	147	Gly	non-interface_residue
P04637_2ATA_sasa.txt	A	Val	272	Gly	core_residue
P04637_2ATA_sasa.txt	A	Asn	235	Asp	core_residue
P04637_2ATA_sasa.txt	A	Gly	154	Ser	non-interface_residue
P04637_2ATA_sasa.txt	A	Ala	159	Thr	core_residue
P04637_2ATA_sasa.txt	A	Gly	279	Arg	core_residue
P04637_2ATA_sasa.txt	A	Ile	162	Phe	core_residue
P04637_2ATA_sasa.txt	A	Cys	277	Gly	Protein DNA interface
P04637_2ATA_sasa.txt	A	Cys	238	Trp	around ZN metal
P04637_2ATA_sasa.txt	A	Lys	132	Thr	Protein DNA interface
P04637_2ATA_sasa.txt	A	Met	133	Arg	core_residue
P04637_2ATA_sasa.txt	A	Pro	190	Ser	non-interface_residue
P04637_2ATA_sasa.txt	A	His	168	Leu	non-interface_residue
P04637_2ATA_sasa.txt	A	Arg	196	Gln	core_residue
P04637_2ATA_sasa.txt	A	Ile	254	Asn	core_residue
P04637_2ATA_sasa.txt	A	Ser	241	Thr	Protein DNA interface
P04637_2ATA_sasa.txt	A	Val	216	Gly	core_residue
P04637_2ATA_sasa.txt	A	Ile	162	Asn	core_residue
P04637_2ATA_sasa.txt	A	Val	272	Glu	core_residue
P04637_2ATA_sasa.txt	A	Phe	109	Ser	core_residue
P04637_2ATA_sasa.txt	A	Ile	232	Ser	core_residue
P04637_2ATA_sasa.txt	A	Tyr	234	Asp	core_residue
P04637_2ATA_sasa.txt	A	Glu	258	Val	core_residue
P04637_2ATA_sasa.txt	A	Ala	276	Gly	Protein DNA interface
P04637_2ATA_sasa.txt	A	Tyr	107	Asp	non-interface_residue
P04637_2ATA_sasa.txt	A	Asn	131	Tyr	non-interface_residue
P04637_2ATA_sasa.txt	A	Phe	109	Val	core_residue
P04637_2ATA_sasa.txt	A	Leu	111	Arg	non-interface_residue
P04637_2ATA_sasa.txt	A	Glu	258	Ala	core_residue
P04637_2ATA_sasa.txt	A	Cys	242	Trp	around ZN metal & between dimers interface
P04637_2ATA_sasa.txt	A	Tyr	234	Ser	core_residue
P04637_2ATA_sasa.txt	A	Ile	251	Phe	core_residue
P04637_2ATA_sasa.txt	A	Pro	190	Thr	non-interface_residue
P04637_2ATA_sasa.txt	A	Leu	130	Arg	non-interface_residue
P04637_2ATA_sasa.txt	A	Arg	110	His	non-interface_residue
P04637_2ATA_sasa.txt	A	Cys	275	Gly	Protein DNA interface
P04637_2ATA_sasa.txt	A	Phe	134	Ser	core_residue
P04637_2ATA_sasa.txt	A	Cys	135	Gly	core_residue
P04637_2ATA_sasa.txt	A	His	178	Asp	between dimers interface & interface_residue
P04637_2ATA_sasa.txt	A	Val	143	Gly	core_residue
P04637_2ATA_sasa.txt	A	Thr	170	Met	interface_residue
P04637_2ATA_sasa.txt	A	Pro	98	Ser	non-interface_residue
P04637_2ATA_sasa.txt	A	Ala	138	Thr	non-interface_residue
P04637_2ATA_sasa.txt	A	Phe	109	Cys	core_residue
P04637_2ATA_sasa.txt	A	Met	160	Ile	non-interface_residue
P04637_2ATA_sasa.txt	A	Leu	257	Arg	core_residue
P04637_2ATA_sasa.txt	A	Val	143	Glu	core_residue
P04637_2ATA_sasa.txt	A	Phe	113	Leu	core_residue
P04637_2ATA_sasa.txt	A	Pro	223	Leu	non-interface_residue
P04637_2ATA_sasa.txt	A	Val	157	Ile	core_residue
P04637_2ATA_sasa.txt	A	Cys	275	Ser	Protein DNA interface
P04637_2ATA_sasa.txt	A	Leu	257	Val	core_residue
P04637_2ATA_sasa.txt	A	Leu	130	His	non-interface_residue
P04637_2ATA_sasa.txt	A	Thr	284	Pro	Protein DNA interface
P04637_2ATA_sasa.txt	A	Asn	239	Thr	Protein DNA interface & around ZN metal
P04637_2ATA_sasa.txt	A	Arg	202	Cys	interface_residue
P04637_2ATA_sasa.txt	A	Val	197	Leu	core_residue
P04637_2ATA_sasa.txt	A	Thr	253	Ala	core_residue
P04637_2ATA_sasa.txt	A	Pro	152	Arg	non-interface_residue
P04637_2ATA_sasa.txt	A	His	178	Tyr	between dimers interface & interface_residue
P04637_2ATA_sasa.txt	A	Arg	156	Cys	non-interface_residue
P04637_2ATA_sasa.txt	A	Leu	130	Pro	non-interface_residue
P04637_2ATA_sasa.txt	A	Gln	144	Pro	non-interface_residue
P04637_2ATA_sasa.txt	A	Val	173	Glu	core_residue
P04637_2ATA_sasa.txt	A	Thr	140	Ile	Protein DNA interface
P04637_2ATA_sasa.txt	A	Val	218	Glu	core_residue
P04637_2ATA_sasa.txt	A	Cys	238	Gly	around ZN metal
P04637_2ATA_sasa.txt	A	Gln	136	Pro	Protein DNA interface
P04637_2ATA_sasa.txt	A	Thr	256	Lys	core_residue
P04637_2ATA_sasa.txt	A	Leu	137	Gln	Protein DNA interface
P04637_2ATA_sasa.txt	A	Gly	187	Asp	between dimers interface & non-interface_residue
P04637_2ATA_sasa.txt	A	Tyr	205	Asn	non-interface_residue
P04637_2ATA_sasa.txt	A	Ala	276	Val	Protein DNA interface
P04637_2ATA_sasa.txt	A	Arg	267	Leu	core_residue
P04637_2ATA_sasa.txt	A	Arg	290	Cys	interface_residue
P04637_2ATA_sasa.txt	A	Pro	153	Ser	interface_residue
P04637_2ATA_sasa.txt	A	Thr	230	Ile	non-interface_residue
P04637_2ATA_sasa.txt	A	Asp	148	Asn	interface_residue
P04637_2ATA_sasa.txt	A	Phe	270	Ile	core_residue
P04637_2ATA_sasa.txt	A	Cys	141	Gly	core_residue
P04637_2ATA_sasa.txt	A	Ser	215	Thr	core_residue
P04637_2ATA_sasa.txt	A	Tyr	220	Asp	core_residue
P04637_2ATA_sasa.txt	A	Gly	108	Ser	core_residue
P04637_2ATA_sasa.txt	A	Met	169	Ile	non-interface_residue
P04637_2ATA_sasa.txt	A	His	168	Tyr	non-interface_residue
P04637_2ATA_sasa.txt	A	Val	172	Ile	core_residue
P04637_2ATA_sasa.txt	A	Arg	213	Pro	core_residue
P04637_2ATA_sasa.txt	A	Tyr	236	Ser	core_residue
P04637_2ATA_sasa.txt	A	Pro	151	Leu	core_residue
P04637_2ATA_sasa.txt	A	Leu	252	Phe	core_residue
P04637_2ATA_sasa.txt	A	Leu	265	Arg	non-interface_residue
P04637_2ATA_sasa.txt	A	Arg	175	Ser	core_residue
P04637_2ATA_sasa.txt	A	Asn	131	Ser	non-interface_residue
P04637_2ATA_sasa.txt	A	Arg	156	Gly	non-interface_residue
P04637_2ATA_sasa.txt	A	Thr	256	Pro	core_residue
P04637_2ATA_sasa.txt	A	Ala	189	Val	core_residue
P04637_2ATA_sasa.txt	A	Tyr	163	Ser	core_residue
P04637_2ATA_sasa.txt	A	Arg	267	Gly	core_residue
P04637_2ATA_sasa.txt	A	Ile	162	Ser	core_residue
P04637_2ATA_sasa.txt	A	Asp	259	Asn	non-interface_residue
P04637_2ATA_sasa.txt	A	Ile	232	Asn	core_residue
P04637_2ATA_sasa.txt	A	Met	243	Leu	Protein DNA interface & around ZN metal & between dimers interface
P04637_2ATA_sasa.txt	A	Asn	239	Lys	Protein DNA interface & around ZN metal
P04637_2ATA_sasa.txt	A	Glu	285	Gln	Protein DNA interface
P04637_2ATA_sasa.txt	A	Pro	142	Leu	Protein DNA interface
P04637_2ATA_sasa.txt	A	Pro	219	Leu	core_residue
P04637_2ATA_sasa.txt	A	Phe	113	Ser	core_residue
P04637_2ATA_sasa.txt	A	Thr	253	Ile	core_residue
P04637_2ATA_sasa.txt	A	Val	157	Leu	core_residue
P04637_2ATA_sasa.txt	A	Thr	253	Pro	core_residue
P04637_2ATA_sasa.txt	A	Val	218	Met	core_residue
P04637_2ATA_sasa.txt	A	Asp	186	Asn	between dimers interface & non-interface_residue
P04637_2ATA_sasa.txt	A	Pro	153	Leu	interface_residue
P04637_2ATA_sasa.txt	A	Arg	209	Lys	interface_residue
P04637_2ATA_sasa.txt	A	Ile	254	Phe	core_residue
P04637_2ATA_sasa.txt	A	Val	272	Ala	core_residue
P04637_2ATA_sasa.txt	A	Val	203	Met	core_residue
P04637_2ATA_sasa.txt	A	Ala	276	Ser	Protein DNA interface
P04637_2ATA_sasa.txt	A	Gly	105	Ser	non-interface_residue
P04637_2ATA_sasa.txt	A	Gly	244	Ala	between dimers interface & non-interface_residue
P04637_2ATA_sasa.txt	A	Gly	244	Arg	between dimers interface & non-interface_residue
P04637_2ATA_sasa.txt	A	Gly	199	Arg	interface_residue
P04637_2ATA_sasa.txt	A	Gln	144	Leu	non-interface_residue
P04637_2ATA_sasa.txt	A	Pro	98	Leu	non-interface_residue
P04637_2ATA_sasa.txt	A	His	214	Tyr	core_residue
P04637_2ATA_sasa.txt	A	Lys	120	Met	Protein DNA interface
P04637_2ATA_sasa.txt	A	Lys	120	Arg	Protein DNA interface
P04637_2ATA_sasa.txt	A	Val	216	Glu	core_residue
P04637_2ATA_sasa.txt	A	Glu	171	Gly	interface_residue
P04637_2ATA_sasa.txt	A	Ser	227	Phe	non-interface_residue
P04637_2ATA_sasa.txt	A	Ala	276	Thr	Protein DNA interface
P04637_2ATA_sasa.txt	A	Thr	125	Pro	core_residue
P04637_2ATA_sasa.txt	A	Gly	154	Asp	non-interface_residue
P04637_2ATA_sasa.txt	A	Thr	155	Ala	core_residue
P04637_2ATA_sasa.txt	A	Met	133	Thr	core_residue
P04637_2ATA_sasa.txt	A	Asp	228	Asn	interface_residue
P04637_2ATA_sasa.txt	A	Ser	149	Phe	non-interface_residue
P04637_2ATA_sasa.txt	A	Cys	141	Phe	core_residue
P04637_2ATA_sasa.txt	A	Pro	190	Arg	non-interface_residue
P04637_2ATA_sasa.txt	A	Ile	251	Leu	core_residue
P04637_2ATA_sasa.txt	A	Val	157	Ala	core_residue
P04637_2ATA_sasa.txt	A	His	178	Gln	between dimers interface & interface_residue
P04637_2ATA_sasa.txt	A	Cys	182	Ser	non-interface_residue
P04637_2ATA_sasa.txt	A	Val	217	Gly	core_residue
P04637_2ATA_sasa.txt	A	Pro	128	Ser	interface_residue
P04637_2ATA_sasa.txt	A	Thr	253	Ser	core_residue
P04637_2ATA_sasa.txt	A	Thr	102	Ile	non-interface_residue
P04637_2ATA_sasa.txt	A	Ile	254	Thr	core_residue
P04637_2ATA_sasa.txt	A	Cys	124	Arg	Protein DNA interface
P04637_2ATA_sasa.txt	A	Gly	105	Arg	non-interface_residue
P04637_2ATA_sasa.txt	A	Glu	224	Lys	interface_residue
P04637_2ATA_sasa.txt	A	Ile	254	Val	core_residue
P04637_2ATA_sasa.txt	A	Gln	192	Arg	non-interface_residue
P04637_2ATA_sasa.txt	A	Asp	208	Asn	non-interface_residue
P04637_2ATA_sasa.txt	A	Val	147	Ile	non-interface_residue
P04637_2ATA_sasa.txt	A	Glu	286	Ala	non-interface_residue
P04637_2ATA_sasa.txt	A	Glu	180	Asp	non-interface_residue
P04637_2ATA_sasa.txt	A	Thr	150	Ile	interface_residue
P04637_2ATA_sasa.txt	A	Ser	215	Cys	core_residue
P04637_2ATA_sasa.txt	A	Arg	175	Pro	core_residue
P04637_2ATA_sasa.txt	A	Arg	213	Gly	core_residue
P04637_2ATA_sasa.txt	A	Tyr	126	Ser	core_residue
P04637_2ATA_sasa.txt	A	Ser	99	Phe	non-interface_residue
P04637_2ATA_sasa.txt	A	Pro	152	Gln	non-interface_residue
P04637_2ATA_sasa.txt	A	Val	172	Gly	core_residue
P04637_2ATA_sasa.txt	A	Arg	174	Gly	interface_residue
P04637_2ATA_sasa.txt	A	Ala	159	Ser	core_residue
P04637_2ATA_sasa.txt	A	Ser	166	Leu	between dimers interface & interface_residue
P04637_2ATA_sasa.txt	A	Gln	144	His	non-interface_residue
P04637_2ATA_sasa.txt	A	Asp	208	Glu	non-interface_residue
P04637_2ATA_sasa.txt	A	Arg	174	Lys	interface_residue
P04637_2ATA_sasa.txt	A	His	214	Asp	core_residue
P04637_2ATA_sasa.txt	A	Asp	228	Glu	interface_residue
P04637_2ATA_sasa.txt	A	Leu	289	Phe	interface_residue
P04637_2ATA_sasa.txt	A	Thr	211	Ala	non-interface_residue
P04637_2ATA_sasa.txt	A	Pro	177	His	between dimers interface & non-interface_residue
P04637_2ATA_sasa.txt	A	Ser	240	Ile	Protein DNA interface
P04637_2ATA_sasa.txt	A	Asp	208	Gly	non-interface_residue
P04637_2ATA_sasa.txt	A	Asn	288	Ser	Protein DNA interface
P04637_2ATA_sasa.txt	A	Lys	164	Asn	interface_residue
P04637_2ATA_sasa.txt	A	Glu	285	Gly	Protein DNA interface
P04637_2ATA_sasa.txt	A	Val	203	Glu	core_residue
P04637_2ATA_sasa.txt	A	Ala	189	Thr	core_residue
P04637_2ATA_sasa.txt	A	Thr	256	Ile	core_residue
P04637_2ATA_sasa.txt	A	Pro	191	Ser	non-interface_residue
P04637_2ATA_sasa.txt	A	Phe	134	Ile	core_residue
P04637_2ATA_sasa.txt	A	Leu	201	Phe	interface_residue
P04637_2ATA_sasa.txt	A	Gln	136	His	Protein DNA interface
P04637_2ATA_sasa.txt	A	Arg	202	His	interface_residue
P04637_2ATA_sasa.txt	A	Glu	198	Lys	non-interface_residue
P04637_2ATA_sasa.txt	A	Gly	262	Asp	non-interface_residue
P04637_2ATA_sasa.txt	A	Asn	247	Ser	interface_residue
P04637_2ATA_sasa.txt	A	Asp	184	His	non-interface_residue
P04637_2ATA_sasa.txt	A	Val	274	Ile	Protein DNA interface
P04637_2ATA_sasa.txt	A	Thr	230	Pro	non-interface_residue
P04637_2ATA_sasa.txt	A	Thr	125	Ala	core_residue
P04637_2ATA_sasa.txt	A	Pro	219	Ser	core_residue
P04637_2ATA_sasa.txt	A	Ser	261	Arg	interface_residue
P04637_2ATA_sasa.txt	A	His	214	Gln	core_residue
P04637_2ATA_sasa.txt	A	Arg	196	Gly	core_residue
P04637_2ATA_sasa.txt	A	Arg	209	Ile	interface_residue
P04637_2ATA_sasa.txt	A	Arg	202	Ser	interface_residue
P04637_2ATA_sasa.txt	A	Val	216	Ala	core_residue
P04637_2ATA_sasa.txt	A	Gly	105	Asp	non-interface_residue
P04637_2ATA_sasa.txt	A	Ser	269	Asn	core_residue
P04637_2ATA_sasa.txt	A	Pro	142	His	Protein DNA interface
P04637_2ATA_sasa.txt	A	Met	243	Thr	Protein DNA interface & around ZN metal & between dimers interface
P04637_2ATA_sasa.txt	A	Met	133	Ile	core_residue
P04637_2ATA_sasa.txt	A	Ser	185	Arg	between dimers interface & interface_residue
P04637_2ATA_sasa.txt	A	Val	172	Ala	core_residue
P04637_2ATA_sasa.txt	A	His	233	Tyr	non-interface_residue
P04637_2ATA_sasa.txt	A	Cys	124	Gly	Protein DNA interface
P04637_2ATA_sasa.txt	A	Pro	191	Leu	non-interface_residue
P04637_2ATA_sasa.txt	A	Arg	202	Pro	interface_residue
P04637_2ATA_sasa.txt	A	Asn	268	Ile	core_residue
P04637_2ATA_sasa.txt	A	Met	160	Val	non-interface_residue
P04637_2ATA_sasa.txt	A	Gln	144	Arg	non-interface_residue
P04637_2ATA_sasa.txt	A	Cys	229	Tyr	core_residue
P04637_2ATA_sasa.txt	A	Ser	240	Cys	Protein DNA interface
P04637_2ATA_sasa.txt	A	Ser	183	Leu	interface_residue
P04637_2ATA_sasa.txt	A	Cys	277	Trp	Protein DNA interface
P04637_2ATA_sasa.txt	A	Glu	171	Gln	interface_residue
P04637_2ATA_sasa.txt	A	Gly	226	Asp	interface_residue
P04637_2ATA_sasa.txt	A	Asn	239	Tyr	Protein DNA interface & around ZN metal
P04637_2ATA_sasa.txt	A	Arg	213	Trp	core_residue
P04637_2ATA_sasa.txt	A	Lys	139	Glu	Protein DNA interface
P04637_2ATA_sasa.txt	A	Pro	222	Leu	non-interface_residue
P04637_2ATA_sasa.txt	A	Ala	119	Gly	Protein DNA interface
P04637_2ATA_sasa.txt	A	Pro	223	Ser	non-interface_residue
P04637_2ATA_sasa.txt	A	Ile	232	Val	core_residue
P04637_2ATA_sasa.txt	A	Asp	228	Gly	interface_residue
P04637_2ATA_sasa.txt	A	Met	160	Lys	non-interface_residue
P04637_2ATA_sasa.txt	A	Ser	96	Phe	interface_residue
P04637_2ATA_sasa.txt	A	Leu	265	Met	non-interface_residue
P04637_2ATA_sasa.txt	A	Ser	166	Pro	between dimers interface & interface_residue
P04637_2ATA_sasa.txt	A	Gln	192	His	non-interface_residue
P04637_2ATA_sasa.txt	A	Ser	260	Phe	interface_residue
P04637_2ATA_sasa.txt	A	Gln	165	His	non-interface_residue
P04637_2ATA_sasa.txt	A	Thr	118	Ile	Protein DNA interface
P04637_2ATA_sasa.txt	A	Ser	261	Thr	interface_residue
P04637_2ATA_sasa.txt	A	Gly	108	Asp	core_residue
P04637_2ATA_sasa.txt	A	Gln	167	Arg	between dimers interface & interface_residue
P04637_2ATA_sasa.txt	A	Asp	259	His	non-interface_residue
P04637_2ATA_sasa.txt	A	Val	217	Ala	core_residue
P04637_2ATA_sasa.txt	A	Ile	162	Val	core_residue
P04637_2ATA_sasa.txt	A	Val	225	Ala	interface_residue
P04637_2ATA_sasa.txt	A	Asn	268	His	core_residue
P04637_2ATA_sasa.txt	A	Arg	202	Leu	interface_residue
P04637_2ATA_sasa.txt	A	Asn	247	Thr	interface_residue
P04637_2ATA_sasa.txt	A	Asp	148	Glu	interface_residue
P04637_2ATA_sasa.txt	A	Asn	247	Asp	interface_residue
P04637_2ATA_sasa.txt	A	Asp	208	Tyr	non-interface_residue
P04637_2ATA_sasa.txt	A	Gly	279	Trp	core_residue
P04637_2ATA_sasa.txt	A	Val	147	Ala	non-interface_residue
P04637_2ATA_sasa.txt	A	Cys	141	Ser	core_residue
P04637_2ATA_sasa.txt	A	Gly	245	Asn	core_residue
P04637_2ATA_sasa.txt	A	Trp	146	Arg	non-interface_residue
P04637_2ATA_sasa.txt	A	Trp	146	Gly	non-interface_residue
P04637_2ATA_sasa.txt	A	Gly	279	Val	core_residue
P04637_2ATA_sasa.txt	A	Glu	204	Gly	interface_residue
P04637_2ATA_sasa.txt	A	Glu	286	Asp	non-interface_residue
P04637_2ATA_sasa.txt	A	Arg	282	Leu	non-interface_residue
P04637_2ATA_sasa.txt	A	Met	169	Thr	non-interface_residue
P04637_2ATA_sasa.txt	A	Lys	291	Arg	interface_residue
P04637_2ATA_sasa.txt	A	Asp	186	Gly	between dimers interface & non-interface_residue
P04637_2ATA_sasa.txt	A	Val	143	Leu	core_residue
P04637_2ATA_sasa.txt	A	Ala	129	Val	non-interface_residue
P04637_2ATA_sasa.txt	A	Ile	251	Thr	core_residue
P04637_2ATA_sasa.txt	A	Thr	211	Pro	non-interface_residue
P04637_2ATA_sasa.txt	A	Gly	187	Val	between dimers interface & non-interface_residue
P04637_2ATA_sasa.txt	A	Arg	156	Leu	non-interface_residue
P04637_2ATA_sasa.txt	A	Phe	270	Tyr	core_residue
P04637_2ATA_sasa.txt	A	Asp	186	His	between dimers interface & non-interface_residue
P04637_2ATA_sasa.txt	A	Lys	292	Arg	interface_residue
P04637_2ATA_sasa.txt	A	Leu	194	Val	core_residue
P04637_2ATA_sasa.txt	A	Arg	181	Leu	between dimers interface & interface_residue
P04637_2ATA_sasa.txt	A	Phe	212	Val	interface_residue
P04637_2ATA_sasa.txt	A	Thr	211	Asn	non-interface_residue
P04637_2ATA_sasa.txt	A	Cys	182	Tyr	non-interface_residue
P04637_2ATA_sasa.txt	A	Pro	177	Thr	between dimers interface & non-interface_residue
P04637_2ATA_sasa.txt	A	His	214	Leu	core_residue
P04637_2ATA_sasa.txt	A	Asp	184	Tyr	non-interface_residue
P04637_2ATA_sasa.txt	A	Arg	196	Leu	core_residue
P04637_2ATA_sasa.txt	A	Arg	158	Ser	non-interface_residue
P04637_2ATA_sasa.txt	A	Val	218	Ala	core_residue
P04637_2ATA_sasa.txt	A	Glu	271	Asp	core_residue
P04637_2ATA_sasa.txt	A	Gly	245	Phe	core_residue
P04637_2ATA_sasa.txt	A	Pro	142	Ser	Protein DNA interface
P04637_2ATA_sasa.txt	A	Met	169	Val	non-interface_residue
P04637_2ATA_sasa.txt	A	Thr	284	Ala	Protein DNA interface
P04637_2ATA_sasa.txt	A	Glu	287	Gln	interface_residue
P04637_2ATA_sasa.txt	A	Val	147	Asp	non-interface_residue
P04637_2ATA_sasa.txt	A	Asn	239	His	Protein DNA interface & around ZN metal
P04637_2ATA_sasa.txt	A	Ser	149	Pro	non-interface_residue
P04637_2ATA_sasa.txt	A	Arg	290	Leu	interface_residue
P04637_2ATA_sasa.txt	A	Met	237	Leu	around ZN metal
P04637_2ATA_sasa.txt	A	Pro	151	Phe	core_residue
P04637_2ATA_sasa.txt	A	Glu	271	Gly	core_residue
P04637_2ATA_sasa.txt	A	Pro	250	Phe	non-interface_residue
P04637_2ATA_sasa.txt	A	Pro	153	Thr	interface_residue
P04637_2ATA_sasa.txt	A	His	115	Tyr	interface_residue
P04637_2ATA_sasa.txt	A	Ser	116	Phe	Protein DNA interface
P04637_2ATA_sasa.txt	A	Ser	260	Cys	interface_residue
P04637_2ATA_sasa.txt	A	Asp	259	Glu	non-interface_residue
P04637_2ATA_sasa.txt	A	Asp	259	Gly	non-interface_residue
P04637_2ATA_sasa.txt	A	Thr	256	Ala	core_residue
P04637_2ATA_sasa.txt	A	Ser	127	Cys	core_residue
P04637_2ATA_sasa.txt	A	Pro	128	Leu	interface_residue
P04637_2ATA_sasa.txt	A	Ala	129	Thr	non-interface_residue
P04637_2ATA_sasa.txt	A	Thr	253	Asn	core_residue
P04637_2ATA_sasa.txt	A	Ile	251	Met	core_residue
P04637_2ATA_sasa.txt	A	Ser	269	Gly	core_residue
P04637_2ATA_sasa.txt	A	Ser	269	Cys	core_residue
P04637_2ATA_sasa.txt	A	Asn	131	Lys	non-interface_residue
P04637_2ATA_sasa.txt	A	Lys	291	Asn	interface_residue
P04637_2ATA_sasa.txt	A	Arg	283	Leu	Protein DNA interface
P04637_2ATA_sasa.txt	A	Thr	231	Ile	non-interface_residue
P04637_2ATA_sasa.txt	A	Cys	229	Ser	core_residue
P04637_2ATA_sasa.txt	A	Ser	166	Ala	between dimers interface & interface_residue
P04637_2ATA_sasa.txt	A	Ile	162	Met	core_residue
P04637_2ATA_sasa.txt	A	Lys	164	Met	interface_residue
P04637_2ATA_sasa.txt	A	Glu	221	Lys	non-interface_residue
P04637_2ATA_sasa.txt	A	Thr	231	Ser	non-interface_residue
P04637_2ATA_sasa.txt	A	Asp	228	His	interface_residue
P04637_2ATA_sasa.txt	A	Gly	226	Val	interface_residue
P04637_2ATA_sasa.txt	A	Asn	235	Ile	core_residue
P04637_2ATA_sasa.txt	A	Gly	226	Ser	interface_residue
P04637_2ATA_sasa.txt	A	Val	225	Ile	interface_residue
P04637_2ATA_sasa.txt	A	Lys	292	Thr	interface_residue
P04637_2ATA_sasa.txt	A	Gly	154	Ile	non-interface_residue
P04637_2ATA_sasa.txt	A	Gln	165	Arg	non-interface_residue
P04637_2ATA_sasa.txt	A	Glu	171	Asp	interface_residue
P04637_2ATA_sasa.txt	A	Ala	189	Pro	core_residue
P04637_2ATA_sasa.txt	A	Tyr	107	Cys	non-interface_residue
P04637_2ATA_sasa.txt	A	Gln	165	Pro	non-interface_residue
P04637_2ATA_sasa.txt	A	Ala	189	Gly	core_residue
P04637_2ATA_sasa.txt	A	Lys	101	Arg	interface_residue
P04637_2ATA_sasa.txt	A	Pro	190	Phe	non-interface_residue
P04637_2ATA_sasa.txt	A	Gln	165	Leu	non-interface_residue
P04637_2ATA_sasa.txt	A	Gly	112	Ser	core_residue
P04637_2ATA_sasa.txt	A	Phe	113	Ile	core_residue
P04637_2ATA_sasa.txt	A	Gln	167	His	between dimers interface & interface_residue
P04637_2ATA_sasa.txt	A	Thr	170	Ala	interface_residue
P04637_2ATA_sasa.txt	A	Ser	116	Cys	Protein DNA interface
P04637_2ATA_sasa.txt	A	Gln	167	Leu	between dimers interface & interface_residue
P04637_2ATA_sasa.txt	A	Val	97	Ile	non-interface_residue
P04637_2ATA_sasa.txt	A	Lys	120	Thr	Protein DNA interface
P04637_2ATA_sasa.txt	A	Lys	120	Asn	Protein DNA interface
P04637_2ATA_sasa.txt	A	Phe	109	Ile	core_residue
P04637_2ATA_sasa.txt	A	Ser	121	Phe	Protein DNA interface
P04637_2ATA_sasa.txt	A	Cys	124	Tyr	Protein DNA interface
P04637_2ATA_sasa.txt	A	Ser	185	Asn	between dimers interface & interface_residue
P04637_2ATA_sasa.txt	A	Arg	174	Ser	interface_residue
P04637_2ATA_sasa.txt	A	Arg	156	Ser	non-interface_residue
P04637_2ATA_sasa.txt	A	Trp	146	Cys	non-interface_residue
P04637_2ATA_sasa.txt	A	His	178	Asn	between dimers interface & interface_residue
P04637_2ATA_sasa.txt	A	Arg	174	Met	interface_residue
P04637_2ATA_sasa.txt	A	Glu	180	Gln	non-interface_residue
P04637_2ATA_sasa.txt	A	Pro	142	Phe	Protein DNA interface
P04637_2ATA_sasa.txt	A	Gly	187	Arg	between dimers interface & non-interface_residue
P04637_2ATA_sasa.txt	A	Gly	105	Ala	non-interface_residue
P04637_2ATA_sasa.txt	A	Met	160	Leu	non-interface_residue
P04637_2ATA_sasa.txt	A	Ser	183	Pro	interface_residue
P04637_2ATA_sasa.txt	A	Lys	139	Thr	Protein DNA interface
P04637_2ATA_sasa.txt	A	Ala	138	Asp	non-interface_residue
P04637_2ATA_sasa.txt	A	Leu	137	Pro	Protein DNA interface
P04637_2ATA_sasa.txt	A	Ser	185	Gly	between dimers interface & interface_residue
P04637_2ATA_sasa.txt	A	Asn	263	Asp	interface_residue
P04637_2ATA_sasa.txt	A	Gln	192	Lys	non-interface_residue
P04637_2ATA_sasa.txt	A	Arg	283	Gly	Protein DNA interface
P04637_2ATA_sasa.txt	A	Met	237	Arg	around ZN metal
P04637_2ATA_sasa.txt	A	Asn	288	Tyr	Protein DNA interface
P04637_2ATA_sasa.txt	A	Phe	212	Leu	interface_residue
P04637_2ATA_sasa.txt	A	Phe	212	Ile	interface_residue
P04637_2ATA_sasa.txt	A	Met	243	Val	Protein DNA interface & around ZN metal & between dimers interface
P04637_2ATA_sasa.txt	A	Arg	209	Thr	interface_residue
P04637_2ATA_sasa.txt	A	Asp	281	Ala	Protein DNA interface
P04637_2ATA_sasa.txt	A	Cys	277	Arg	Protein DNA interface
P04637_2ATA_sasa.txt	A	Asn	247	Tyr	interface_residue
P04637_2ATA_sasa.txt	A	Asp	207	Gly	interface_residue
P04637_2ATA_sasa.txt	A	Val	272	Lys	core_residue
P04637_2ATA_sasa.txt	A	Pro	250	His	non-interface_residue
P04637_2ATA_sasa.txt	A	Val	217	Glu	core_residue
P04637_2ATA_sasa.txt	A	Lys	291	Glu	interface_residue
P04637_2ATA_sasa.txt	A	Pro	219	Thr	core_residue
P04637_2ATA_sasa.txt	A	Pro	219	Arg	core_residue
P04637_2ATA_sasa.txt	A	Thr	230	Asn	non-interface_residue
P04637_2ATA_sasa.txt	A	Asp	228	Tyr	interface_residue
P04637_2ATA_sasa.txt	A	His	233	Gln	non-interface_residue
P04637_2ATA_sasa.txt	A	Pro	223	Arg	non-interface_residue
P04637_2ATA_sasa.txt	A	Lys	292	Asn	interface_residue
P04637_2ATA_sasa.txt	A	Pro	222	Ser	non-interface_residue
P04637_2ATA_sasa.txt	A	Pro	222	Thr	non-interface_residue
P04637_2ATA_sasa.txt	A	Glu	221	Asp	non-interface_residue
P04637_2ATA_sasa.txt	A	Glu	221	Gly	non-interface_residue
P04637_2ATA_sasa.txt	A	Asn	235	Thr	core_residue
P04637_2ATA_sasa.txt	A	Lys	291	Thr	interface_residue
P04637_2ATA_sasa.txt	A	Leu	252	His	core_residue
P04637_2ATA_sasa.txt	A	Thr	230	Ala	non-interface_residue
P04637_2ATA_sasa.txt	A	Ile	255	Val	core_residue
P04637_2ATA_sasa.txt	A	Asn	263	His	interface_residue
P04637_2ATA_sasa.txt	A	Val	197	Ala	core_residue
P04637_2ATA_sasa.txt	A	Ser	261	Gly	interface_residue
P04637_2ATA_sasa.txt	A	Ser	261	Asn	interface_residue
P04637_2ATA_sasa.txt	A	Ile	195	Met	core_residue
P04637_2ATA_sasa.txt	A	Gly	266	Lys	core_residue
P04637_2ATA_sasa.txt	A	Gly	266	Ala	core_residue
P04637_2ATA_sasa.txt	A	Leu	201	Val	interface_residue
P04637_2ATA_sasa.txt	A	Leu	264	Ile	non-interface_residue
P04637_2ATA_sasa.txt	A	Thr	102	Ser	non-interface_residue
P04637_2ATA_sasa.txt	A	Ser	260	Ala	interface_residue
P04637_2ATA_sasa.txt	A	Asp	259	Ala	non-interface_residue
P04637_2ATA_sasa.txt	A	Pro	152	Ala	non-interface_residue
P04637_2ATA_sasa.txt	A	Lys	291	Met	interface_residue
P04637_2ATA_sasa.txt	A	Lys	292	Glu	interface_residue
P04637_2ATA_sasa.txt	A	Ile	254	Asp	core_residue
P04637_2ATA_sasa.txt	A	Arg	110	Ser	non-interface_residue
P04637_2ATA_sasa.txt	A	Asn	263	Ile	interface_residue
P04637_2ATA_sasa.txt	A	Met	237	Thr	around ZN metal
P04637_2ATA_sasa.txt	A	Asn	263	Lys	interface_residue
P04637_2ATA_sasa.txt	A	Ser	149	Thr	non-interface_residue
P04637_2ATA_sasa.txt	A	Leu	289	Pro	interface_residue
P04637_2ATA_sasa.txt	A	Asp	148	Val	interface_residue
P04637_2ATA_sasa.txt	A	Val	147	Phe	non-interface_residue
P04637_2ATA_sasa.txt	A	Ser	260	Tyr	interface_residue
P04637_2ATA_sasa.txt	A	Gly	117	Val	non-interface_residue
P04637_2ATA_sasa.txt	A	Gly	154	Cys	non-interface_residue
P04637_2ATA_sasa.txt	A	Leu	111	Met	non-interface_residue
P04637_2ATA_sasa.txt	A	Thr	231	Ala	non-interface_residue
P04637_2ATA_sasa.txt	A	Thr	231	Asn	non-interface_residue
P04637_2ATA_sasa.txt	A	Gly	262	Ser	non-interface_residue
P04637_2ATA_sasa.txt	A	Arg	158	Phe	non-interface_residue
P04637_2ATA_sasa.txt	A	Ser	99	Pro	non-interface_residue
P04637_2ATA_sasa.txt	A	Phe	113	Pro	core_residue
P04637_2ATA_sasa.txt	A	Ile	232	Met	core_residue
P04637_2ATA_sasa.txt	A	His	233	Asp	non-interface_residue
P04637_2ATA_sasa.txt	A	Asn	235	Tyr	core_residue
P04637_2ATA_sasa.txt	A	His	233	Pro	non-interface_residue
P04637_2ATA_sasa.txt	A	His	233	Leu	non-interface_residue
P04637_2ATA_sasa.txt	A	Thr	155	Ser	core_residue
P04637_2ATA_sasa.txt	A	Tyr	234	Phe	core_residue
P04637_2ATA_sasa.txt	A	Gln	100	Lys	non-interface_residue
P04637_2ATA_sasa.txt	A	Gly	117	Glu	non-interface_residue
P04637_2ATA_sasa.txt	A	Ser	240	Thr	Protein DNA interface
P04637_2ATA_sasa.txt	A	Arg	110	Gly	non-interface_residue
P04637_2ATA_sasa.txt	A	Ser	240	Phe	Protein DNA interface
P04637_2ATA_sasa.txt	A	Glu	287	Gly	interface_residue
P04637_2ATA_sasa.txt	A	Trp	146	Ser	non-interface_residue
P04637_2ATA_sasa.txt	A	Leu	137	Val	Protein DNA interface
P04637_2ATA_sasa.txt	A	Leu	137	Met	Protein DNA interface
P04637_2ATA_sasa.txt	A	Ser	269	Arg	core_residue
P04637_2ATA_sasa.txt	A	Gln	136	Leu	Protein DNA interface
P04637_2ATA_sasa.txt	A	Gln	136	Arg	Protein DNA interface
P04637_2ATA_sasa.txt	A	Ser	260	Thr	interface_residue
P04637_2ATA_sasa.txt	A	Ile	254	Met	core_residue
P04637_2ATA_sasa.txt	A	Pro	250	Ala	non-interface_residue
P04637_2ATA_sasa.txt	A	Ser	269	Thr	core_residue
P04637_2ATA_sasa.txt	A	Pro	250	Asn	non-interface_residue
P04637_2ATA_sasa.txt	A	Met	133	Leu	core_residue
P04637_2ATA_sasa.txt	A	Met	133	Val	core_residue
P04637_2ATA_sasa.txt	A	Tyr	107	His	non-interface_residue
P04637_2ATA_sasa.txt	A	Pro	250	Gln	non-interface_residue
P04637_2ATA_sasa.txt	A	Ser	269	Ile	core_residue
P04637_2ATA_sasa.txt	A	Ile	251	Val	core_residue
P04637_2ATA_sasa.txt	A	Asn	131	His	non-interface_residue
P04637_2ATA_sasa.txt	A	Leu	130	Ile	non-interface_residue
P04637_2ATA_sasa.txt	A	Pro	128	Ala	interface_residue
P04637_2ATA_sasa.txt	A	Gly	266	Thr	core_residue
P04637_2ATA_sasa.txt	A	Asn	247	Lys	interface_residue
P04637_2ATA_sasa.txt	A	Asn	288	Asp	Protein DNA interface
P04637_2ATA_sasa.txt	A	Met	243	Arg	Protein DNA interface & around ZN metal & between dimers interface
P04637_2ATA_sasa.txt	A	Ile	254	Leu	core_residue
P04637_2ATA_sasa.txt	A	Leu	264	Gln	non-interface_residue
P04637_2ATA_sasa.txt	A	Glu	258	Leu	core_residue
P04637_2ATA_sasa.txt	A	Leu	145	Val	core_residue
P04637_2ATA_sasa.txt	A	Glu	285	Ala	Protein DNA interface
P04637_2ATA_sasa.txt	A	Thr	284	Ile	Protein DNA interface
P04637_2ATA_sasa.txt	A	Cys	124	Phe	Protein DNA interface
P04637_2ATA_sasa.txt	A	Gln	144	Lys	non-interface_residue
P04637_2ATA_sasa.txt	A	Arg	181	Tyr	between dimers interface & interface_residue
P04637_2ATA_sasa.txt	A	Met	243	Lys	Protein DNA interface & around ZN metal & between dimers interface
P04637_2ATA_sasa.txt	A	Gly	266	Leu	core_residue
P04637_2ATA_sasa.txt	A	Arg	273	Gln	Protein DNA interface
P04637_2ATA_sasa.txt	A	Pro	142	Ala	Protein DNA interface
P04637_2ATA_sasa.txt	A	Pro	142	Thr	Protein DNA interface
P04637_2ATA_sasa.txt	A	Thr	256	Ser	core_residue
P04637_2ATA_sasa.txt	A	Thr	230	Ser	non-interface_residue
P04637_2ATA_sasa.txt	A	Cys	277	Ser	Protein DNA interface
P04637_2ATA_sasa.txt	A	Ile	255	Met	core_residue
P04637_2ATA_sasa.txt	A	Thr	140	Asn	Protein DNA interface
P04637_2ATA_sasa.txt	A	Lys	139	Arg	Protein DNA interface
P04637_2ATA_sasa.txt	A	Lys	139	Gln	Protein DNA interface
P04637_2ATA_sasa.txt	A	His	233	Arg	non-interface_residue
P04637_2ATA_sasa.txt	A	Cys	229	Phe	core_residue
P04637_2ATA_sasa.txt	A	Cys	182	Arg	non-interface_residue
P04637_2ATA_sasa.txt	A	Arg	181	Gly	between dimers interface & interface_residue
P04637_2ATA_sasa.txt	A	Asp	207	Tyr	interface_residue
P04637_2ATA_sasa.txt	A	Asp	207	Ala	interface_residue
P04637_2ATA_sasa.txt	A	Met	160	Thr	non-interface_residue
P04637_2ATA_sasa.txt	A	Pro	177	Phe	between dimers interface & non-interface_residue
P04637_2ATA_sasa.txt	A	Thr	170	Arg	interface_residue
P04637_2ATA_sasa.txt	A	Arg	209	Ser	interface_residue
P04637_2ATA_sasa.txt	A	Asn	210	Ser	interface_residue
P04637_2ATA_sasa.txt	A	Phe	212	Ser	interface_residue
P04637_2ATA_sasa.txt	A	His	214	Pro	core_residue
P04637_2ATA_sasa.txt	A	Glu	171	Val	interface_residue
P04637_2ATA_sasa.txt	A	Glu	204	Asp	interface_residue
P04637_2ATA_sasa.txt	A	Glu	204	Val	interface_residue
P04637_2ATA_sasa.txt	A	Glu	204	Lys	interface_residue
P04637_2ATA_sasa.txt	A	Pro	191	Arg	non-interface_residue
P04637_2ATA_sasa.txt	A	Pro	190	His	non-interface_residue
P04637_2ATA_sasa.txt	A	Pro	190	Ala	non-interface_residue
P04637_2ATA_sasa.txt	A	Ala	189	Asp	core_residue
P04637_2ATA_sasa.txt	A	Glu	198	Gln	non-interface_residue
P04637_2ATA_sasa.txt	A	Leu	188	Val	between dimers interface & interface_residue
P04637_2ATA_sasa.txt	A	Leu	188	Met	between dimers interface & interface_residue
P04637_2ATA_sasa.txt	A	Asn	200	Asp	non-interface_residue
P04637_2ATA_sasa.txt	A	Gly	187	Cys	between dimers interface & non-interface_residue
P04637_2ATA_sasa.txt	A	Asp	186	Glu	between dimers interface & non-interface_residue
P04637_2ATA_sasa.txt	A	Asn	200	Ile	non-interface_residue
P04637_2ATA_sasa.txt	A	Asn	200	Ser	non-interface_residue
P04637_2ATA_sasa.txt	A	Leu	201	Pro	interface_residue
P04637_2ATA_sasa.txt	A	Glu	204	Gln	interface_residue
P04637_2ATA_sasa.txt	A	Thr	231	Pro	non-interface_residue
P04637_2ATA_sasa.txt	A	Met	160	Arg	non-interface_residue
P04637_2ATA_sasa.txt	A	Asp	228	Ala	interface_residue
P04637_2ATA_sasa.txt	A	Val	218	Leu	core_residue
P04637_2ATA_sasa.txt	A	Ala	161	Pro	core_residue
P04637_2ATA_sasa.txt	A	His	168	Gln	non-interface_residue
P04637_2ATA_sasa.txt	A	Asp	228	Val	interface_residue
P04637_2ATA_sasa.txt	A	Glu	224	Gly	interface_residue
P04637_2ATA_sasa.txt	A	Val	225	Phe	interface_residue
P04637_2ATA_sasa.txt	A	Val	97	Ala	non-interface_residue
P04637_2ATA_sasa.txt	A	Ser	227	Pro	non-interface_residue
P04637_2ATA_sasa.txt	A	Val	225	Asp	interface_residue
P04637_2ATA_sasa.txt	A	Ser	96	Tyr	interface_residue
P04637_2ATA_sasa.txt	A	Ser	96	Pro	interface_residue
P04637_2ATA_sasa.txt	A	Gly	226	Ala	interface_residue
P04637_2ATA_sasa.txt	A	Cys	229	Arg	core_residue
P04637_2ATA_sasa.txt	A	Pro	223	His	non-interface_residue
P04637_2ATA_sasa.txt	A	Val	217	Met	core_residue
P04637_2ATA_sasa.txt	A	Val	217	Leu	core_residue
P04637_2ATA_sasa.txt	A	Gln	165	Glu	non-interface_residue
P04637_2ATA_sasa.txt	A	Lys	164	Thr	interface_residue
P04637_2ATA_sasa.txt	A	Lys	164	Gln	interface_residue
P04637_2ATA_sasa.txt	A	Ser	241	Val	Protein DNA interface
P04637_2ATA_sasa.txt	A	Tyr	107	Gln	non-interface_residue
P04637_2ATA_sasa.txt	A	Gln	100	Arg	non-interface_residue
P04637_2ATA_sasa.txt	A	Gly	108	Arg	core_residue
P04637_2ATA_sasa.txt	A	Gly	226	Arg	interface_residue
P04637_2ATA_sasa.txt	A	Gly	108	Cys	core_residue
P04637_2ATA_sasa.txt	A	Pro	98	Phe	non-interface_residue
P04637_2ATA_sasa.txt	A	Phe	109	Leu	core_residue
P04637_2ATA_sasa.txt	A	Pro	98	Thr	non-interface_residue
P04637_2ATA_sasa.txt	A	Tyr	220	Leu	core_residue
P04637_2ATA_sasa.txt	A	Gly	266	Ser	core_residue
P04637_2ATA_sasa.txt	A	Thr	102	Pro	non-interface_residue
P04637_2ATA_sasa.txt	A	Gln	104	Leu	interface_residue
P04637_2ATA_sasa.txt	A	Arg	248	Tyr	Protein DNA interface
P04637_2ATA_sasa.txt	A	Tyr	103	Phe	non-interface_residue
P04637_2ATA_sasa.txt	A	Ser	96	Cys	interface_residue
P04637_2ATA_sasa.txt	A	Ala	161	Asn	core_residue
P04637_2ATA_sasa.txt	A	His	214	Ala	core_residue
P04637_2ATA_sasa.txt	A	Gly	279	Ala	core_residue
P04637_2ATA_sasa.txt	A	Gln	104	His	interface_residue
P04637_2ATA_sasa.txt	A	Arg	174	His	interface_residue
P04637_2ATA_sasa.txt	A	Asp	184	Gly	non-interface_residue
P04637_2ATA_sasa.txt	A	Lys	101	Asn	interface_residue
P04637_2ATA_sasa.txt	A	Leu	289	Ile	interface_residue
P04637_2ATA_sasa.txt	A	Val	97	Asp	non-interface_residue
P04637_2ATA_sasa.txt	A	Ser	106	Ile	interface_residue
P04637_2ATA_sasa.txt	A	Arg	248	His	Protein DNA interface
P04637_2ATA_sasa.txt	A	Gln	100	His	non-interface_residue
P04637_2ATA_sasa.txt	A	Gly	112	Cys	core_residue
P04637_2ATA_sasa.txt	A	Lys	292	Ile	interface_residue
P04637_2ATA_sasa.txt	A	Glu	271	Pro	core_residue
P04637_2ATA_sasa.txt	A	Asp	259	Ser	non-interface_residue
P04637_2ATA_sasa.txt	A	Ser	260	Pro	interface_residue
P04637_2ATA_sasa.txt	A	Ser	261	Cys	interface_residue
P04637_2ATA_sasa.txt	A	Ser	261	Ile	interface_residue
P04637_2ATA_sasa.txt	A	Gly	262	Arg	non-interface_residue
P04637_2ATA_sasa.txt	A	Gly	262	His	non-interface_residue
P04637_2ATA_sasa.txt	A	Leu	264	Val	non-interface_residue
P04637_2ATA_sasa.txt	A	Leu	264	Pro	non-interface_residue
P04637_2ATA_sasa.txt	A	Leu	264	Arg	non-interface_residue
P04637_2ATA_sasa.txt	A	Leu	265	Gln	non-interface_residue
P04637_2ATA_sasa.txt	A	Asn	268	Phe	core_residue
P04637_2ATA_sasa.txt	A	Asn	268	Ser	core_residue
P04637_2ATA_sasa.txt	A	Asn	268	Lys	core_residue
P04637_2ATA_sasa.txt	A	Arg	273	Ile	Protein DNA interface
P04637_2ATA_sasa.txt	A	Lys	291	Gln	interface_residue
P04637_2ATA_sasa.txt	A	Arg	273	Tyr	Protein DNA interface
P04637_2ATA_sasa.txt	A	Ala	276	Phe	Protein DNA interface
P04637_2ATA_sasa.txt	A	Asp	281	Arg	Protein DNA interface
P04637_2ATA_sasa.txt	A	Arg	282	His	non-interface_residue
P04637_2ATA_sasa.txt	A	Arg	283	Ser	Protein DNA interface
P04637_2ATA_sasa.txt	A	Thr	284	Ser	Protein DNA interface
P04637_2ATA_sasa.txt	A	Glu	287	Val	interface_residue
P04637_2ATA_sasa.txt	A	Glu	287	Ala	interface_residue
P04637_2ATA_sasa.txt	A	Asn	288	His	Protein DNA interface
P04637_2ATA_sasa.txt	A	Asn	288	Lys	Protein DNA interface
P04637_2ATA_sasa.txt	A	Leu	289	Val	interface_residue
P04637_2ATA_sasa.txt	A	Leu	289	Arg	interface_residue
P04637_2ATA_sasa.txt	A	Arg	290	Ser	interface_residue
P04637_2ATA_sasa.txt	A	Pro	250	Arg	non-interface_residue
P04637_2ATA_sasa.txt	A	Thr	256	Arg	core_residue
P04637_2ATA_sasa.txt	A	Pro	250	Thr	non-interface_residue
P04637_2ATA_sasa.txt	A	Gly	112	Asp	core_residue
P04637_2ATA_sasa.txt	A	Asp	186	Val	between dimers interface & non-interface_residue
P04637_2ATA_sasa.txt	A	Pro	153	Phe	interface_residue
P04637_2ATA_sasa.txt	A	Pro	153	His	interface_residue
P04637_2ATA_sasa.txt	A	Gly	154	Ala	non-interface_residue
P04637_2ATA_sasa.txt	A	Thr	155	Leu	core_residue
P04637_2ATA_sasa.txt	A	Val	157	Glu	core_residue
P04637_2ATA_sasa.txt	A	Ala	161	Phe	core_residue
P04637_2ATA_sasa.txt	A	Ala	161	Gly	core_residue
P04637_2ATA_sasa.txt	A	Lys	164	Arg	interface_residue
P04637_2ATA_sasa.txt	A	Ser	166	Thr	between dimers interface & interface_residue
P04637_2ATA_sasa.txt	A	Ser	166	Gly	between dimers interface & interface_residue
P04637_2ATA_sasa.txt	A	Ser	166	Ile	between dimers interface & interface_residue
P04637_2ATA_sasa.txt	A	Gln	167	Glu	between dimers interface & interface_residue
P04637_2ATA_sasa.txt	A	Gln	167	Lys	between dimers interface & interface_residue
P04637_2ATA_sasa.txt	A	His	168	Asn	non-interface_residue
P04637_2ATA_sasa.txt	A	His	168	Asp	non-interface_residue
P04637_2ATA_sasa.txt	A	Thr	170	Ser	interface_residue
P04637_2ATA_sasa.txt	A	Thr	170	Pro	interface_residue
P04637_2ATA_sasa.txt	A	Glu	171	Ala	interface_residue
P04637_2ATA_sasa.txt	A	Val	172	Leu	core_residue
P04637_2ATA_sasa.txt	A	Val	173	Trp	core_residue
P04637_2ATA_sasa.txt	A	Pro	177	Ile	between dimers interface & non-interface_residue
P04637_2ATA_sasa.txt	A	Pro	177	Val	between dimers interface & non-interface_residue
P04637_2ATA_sasa.txt	A	His	178	Leu	between dimers interface & interface_residue
P04637_2ATA_sasa.txt	A	Glu	180	Gly	non-interface_residue
P04637_2ATA_sasa.txt	A	Arg	181	Ser	between dimers interface & interface_residue
P04637_2ATA_sasa.txt	A	Cys	182	Trp	non-interface_residue
P04637_2ATA_sasa.txt	A	Asp	184	Glu	non-interface_residue
P04637_2ATA_sasa.txt	A	Ser	185	Cys	between dimers interface & interface_residue
P04637_2ATA_sasa.txt	A	Ser	185	Ile	between dimers interface & interface_residue
P04637_2ATA_sasa.txt	A	Pro	153	Ala	interface_residue
P04637_2ATA_sasa.txt	A	Pro	152	Lys	non-interface_residue
P04637_2ATA_sasa.txt	A	Thr	150	Arg	interface_residue
P04637_2ATA_sasa.txt	A	Ala	129	Asp	non-interface_residue
P04637_2ATA_sasa.txt	A	Leu	114	Phe	Protein DNA interface
P04637_2ATA_sasa.txt	A	Ser	116	Pro	Protein DNA interface
P04637_2ATA_sasa.txt	A	Gly	117	Arg	non-interface_residue
P04637_2ATA_sasa.txt	A	Thr	118	Ala	Protein DNA interface
P04637_2ATA_sasa.txt	A	Thr	118	Arg	Protein DNA interface
P04637_2ATA_sasa.txt	A	Ala	119	Val	Protein DNA interface
P04637_2ATA_sasa.txt	A	Ala	119	Asp	Protein DNA interface
P04637_2ATA_sasa.txt	A	Lys	120	Gln	Protein DNA interface
P04637_2ATA_sasa.txt	A	Ser	121	Tyr	Protein DNA interface
P04637_2ATA_sasa.txt	A	Val	122	Leu	Protein DNA interface
P04637_2ATA_sasa.txt	A	Thr	123	Ile	Protein DNA interface
P04637_2ATA_sasa.txt	A	Cys	124	Ser	Protein DNA interface
P04637_2ATA_sasa.txt	A	Cys	124	Leu	Protein DNA interface
P04637_2ATA_sasa.txt	A	Ala	129	Gly	non-interface_residue
P04637_2ATA_sasa.txt	A	Thr	150	Lys	interface_residue
P04637_2ATA_sasa.txt	A	Asn	131	Thr	non-interface_residue
P04637_2ATA_sasa.txt	A	Lys	132	Trp	Protein DNA interface
P04637_2ATA_sasa.txt	A	Cys	135	Thr	core_residue
P04637_2ATA_sasa.txt	A	Gln	136	Lys	Protein DNA interface
P04637_2ATA_sasa.txt	A	Ala	138	Ser	non-interface_residue
P04637_2ATA_sasa.txt	A	Cys	141	Ala	core_residue
P04637_2ATA_sasa.txt	A	Leu	145	Met	core_residue
P04637_2ATA_sasa.txt	A	Val	147	Glu	non-interface_residue
P04637_2ATA_sasa.txt	A	Asp	148	Tyr	interface_residue
P04637_2ATA_sasa.txt	A	Asp	148	His	interface_residue
P04637_2ATA_sasa.txt	A	Asp	148	Gly	interface_residue
P04637_2ATA_sasa.txt	A	Ser	149	Tyr	non-interface_residue
P04637_2ATA_sasa.txt	A	Thr	150	Ala	interface_residue
P04637_2ATA_sasa.txt	A	Ser	185	Thr	between dimers interface & interface_residue
P04637_2ATA_sasa.txt	A	Leu	188	Gln	between dimers interface & interface_residue
P04637_2ATA_sasa.txt	A	Arg	249	Ile	Protein DNA interface
P04637_2ATA_sasa.txt	A	Ala	189	Ser	core_residue
P04637_2ATA_sasa.txt	A	Phe	212	Tyr	interface_residue
P04637_2ATA_sasa.txt	A	Pro	219	Cys	core_residue
P04637_2ATA_sasa.txt	A	Pro	219	His	core_residue
P04637_2ATA_sasa.txt	A	Glu	221	Val	non-interface_residue
P04637_2ATA_sasa.txt	A	Pro	222	Ala	non-interface_residue
P04637_2ATA_sasa.txt	A	Pro	222	Gln	non-interface_residue
P04637_2ATA_sasa.txt	A	Pro	223	Ala	non-interface_residue
P04637_2ATA_sasa.txt	A	Glu	224	Gln	interface_residue
P04637_2ATA_sasa.txt	A	Glu	224	Val	interface_residue
P04637_2ATA_sasa.txt	A	Val	225	Gly	interface_residue
P04637_2ATA_sasa.txt	A	Gly	226	Cys	interface_residue
P04637_2ATA_sasa.txt	A	Ser	227	Tyr	non-interface_residue
P04637_2ATA_sasa.txt	A	Cys	229	Gly	core_residue
P04637_2ATA_sasa.txt	A	Ile	232	Leu	core_residue
P04637_2ATA_sasa.txt	A	Tyr	234	Arg	core_residue
P04637_2ATA_sasa.txt	A	Asn	235	His	core_residue
P04637_2ATA_sasa.txt	A	Asn	235	Met	core_residue
P04637_2ATA_sasa.txt	A	Tyr	236	Phe	core_residue
P04637_2ATA_sasa.txt	A	Tyr	236	Leu	core_residue
P04637_2ATA_sasa.txt	A	Asn	239	Ile	Protein DNA interface & around ZN metal
P04637_2ATA_sasa.txt	A	Ser	240	Pro	Protein DNA interface
P04637_2ATA_sasa.txt	A	Gly	244	Phe	between dimers interface & non-interface_residue
P04637_2ATA_sasa.txt	A	Gly	244	Glu	between dimers interface & non-interface_residue
P04637_2ATA_sasa.txt	A	Gly	245	Leu	core_residue
P04637_2ATA_sasa.txt	A	Gly	245	His	core_residue
P04637_2ATA_sasa.txt	A	Gly	245	Glu	core_residue
P04637_2ATA_sasa.txt	A	Asn	247	Phe	interface_residue
P04637_2ATA_sasa.txt	A	Arg	248	Cys	Protein DNA interface
P04637_2ATA_sasa.txt	A	Arg	249	Val	Protein DNA interface
P04637_2ATA_sasa.txt	A	Thr	211	Ser	non-interface_residue
P04637_2ATA_sasa.txt	A	Asn	210	Lys	interface_residue
P04637_2ATA_sasa.txt	A	Asn	210	Thr	interface_residue
P04637_2ATA_sasa.txt	A	Gly	199	Ala	interface_residue
P04637_2ATA_sasa.txt	A	Pro	190	Asn	non-interface_residue
P04637_2ATA_sasa.txt	A	Pro	191	Thr	non-interface_residue
P04637_2ATA_sasa.txt	A	Pro	191	Ala	non-interface_residue
P04637_2ATA_sasa.txt	A	Pro	191	His	non-interface_residue
P04637_2ATA_sasa.txt	A	Gln	192	Leu	non-interface_residue
P04637_2ATA_sasa.txt	A	His	193	Gln	core_residue
P04637_2ATA_sasa.txt	A	Leu	194	Ile	core_residue
P04637_2ATA_sasa.txt	A	Ile	195	Leu	core_residue
P04637_2ATA_sasa.txt	A	Ile	195	Lys	core_residue
P04637_2ATA_sasa.txt	A	Val	197	Arg	core_residue
P04637_2ATA_sasa.txt	A	Glu	198	Gly	non-interface_residue
P04637_2ATA_sasa.txt	A	Glu	198	Val	non-interface_residue
P04637_2ATA_sasa.txt	A	Gly	199	Thr	interface_residue
P04637_2ATA_sasa.txt	A	Asn	200	Tyr	non-interface_residue
P04637_2ATA_sasa.txt	A	Asn	210	His	interface_residue
P04637_2ATA_sasa.txt	A	Asn	200	Thr	non-interface_residue
P04637_2ATA_sasa.txt	A	Leu	201	Ser	interface_residue
P04637_2ATA_sasa.txt	A	Arg	202	Gly	interface_residue
P04637_2ATA_sasa.txt	A	Val	203	Ala	core_residue
P04637_2ATA_sasa.txt	A	Glu	204	Ala	interface_residue
P04637_2ATA_sasa.txt	A	Leu	206	Phe	non-interface_residue
P04637_2ATA_sasa.txt	A	Asp	207	Glu	interface_residue
P04637_2ATA_sasa.txt	A	Asp	208	His	non-interface_residue
P04637_2ATA_sasa.txt	A	Asp	208	Ile	non-interface_residue
P04637_2ATA_sasa.txt	A	Asp	208	Ala	non-interface_residue
P04637_2ATA_sasa.txt	A	Arg	209	Gly	interface_residue
P04637_2ATA_sasa.txt	A	Asn	210	Asp	interface_residue
P04637_2ATA_sasa.txt	A	Gly	154	Arg	non-interface_residue
P04637_3TG5_sasa.txt	B	Gln	375	Lys	between dimers interface & interface_residue
P04637_3TG5_sasa.txt	B	Gly	374	Cys	between dimers interface & non-interface_residue
P04637_3TG5_sasa.txt	B	Gly	374	Ser	between dimers interface & non-interface_residue
P04637_3TG5_sasa.txt	B	Lys	370	Gln	between dimers interface & interface_residue
P04637_3TG5_sasa.txt	B	Ser	371	Pro	between dimers interface & interface_residue
P04637_3TG5_sasa.txt	B	Lys	373	Arg	between dimers interface & interface_residue
P04637_6SL6_sasa.txt	A	Arg	175	His	core_residue
P04637_6SL6_sasa.txt	A	Arg	248	Gln	interface_residue
P04637_6SL6_sasa.txt	A	Arg	273	His	interface_residue
P04637_6SL6_sasa.txt	A	Arg	273	Cys	interface_residue
P04637_6SL6_sasa.txt	A	Arg	248	Trp	interface_residue
P04637_6SL6_sasa.txt	A	Arg	282	Trp	non-interface_residue
P04637_6SL6_sasa.txt	A	Gly	245	Ser	core_residue
P04637_6SL6_sasa.txt	A	Tyr	220	Cys	non-interface_residue
P04637_6SL6_sasa.txt	A	Arg	249	Ser	non-interface_residue
P04637_6SL6_sasa.txt	A	Val	157	Phe	core_residue
P04637_6SL6_sasa.txt	A	Glu	285	Lys	non-interface_residue
P04637_6SL6_sasa.txt	A	His	179	Arg	around ZN metal
P04637_6SL6_sasa.txt	A	Cys	176	Phe	around ZN metal
P04637_6SL6_sasa.txt	A	Met	237	Ile	around ZN metal
P04637_6SL6_sasa.txt	A	Arg	273	Leu	interface_residue
P04637_6SL6_sasa.txt	A	Tyr	163	Cys	core_residue
P04637_6SL6_sasa.txt	A	Gly	245	Asp	core_residue
P04637_6SL6_sasa.txt	A	Ser	241	Phe	non-interface_residue
P04637_6SL6_sasa.txt	A	Ile	195	Thr	core_residue
P04637_6SL6_sasa.txt	A	Pro	278	Ser	core_residue
P04637_6SL6_sasa.txt	A	His	179	Tyr	around ZN metal
P04637_6SL6_sasa.txt	A	Glu	286	Lys	non-interface_residue
P04637_6SL6_sasa.txt	A	Tyr	234	Cys	core_residue
P04637_6SL6_sasa.txt	A	His	193	Arg	core_residue
P04637_6SL6_sasa.txt	A	Val	272	Met	core_residue
P04637_6SL6_sasa.txt	A	Cys	238	Tyr	around ZN metal
P04637_6SL6_sasa.txt	A	Arg	158	Leu	non-interface_residue
P04637_6SL6_sasa.txt	A	Val	173	Leu	core_residue
P04637_6SL6_sasa.txt	A	Arg	280	Thr	interface_residue
P04637_6SL6_sasa.txt	A	Arg	158	His	non-interface_residue
P04637_6SL6_sasa.txt	A	Tyr	236	Cys	core_residue
P04637_6SL6_sasa.txt	A	Val	216	Met	core_residue
P04637_6SL6_sasa.txt	A	Cys	176	Tyr	around ZN metal
P04637_6SL6_sasa.txt	A	Pro	152	Leu	non-interface_residue
P04637_6SL6_sasa.txt	A	His	214	Arg	core_residue
P04637_6SL6_sasa.txt	A	Arg	248	Leu	interface_residue
P04637_6SL6_sasa.txt	A	Tyr	205	Cys	non-interface_residue
P04637_6SL6_sasa.txt	A	Gly	266	Arg	core_residue
P04637_6SL6_sasa.txt	A	Gly	245	Val	core_residue
P04637_6SL6_sasa.txt	A	Arg	280	Lys	interface_residue
P04637_6SL6_sasa.txt	A	Cys	141	Tyr	core_residue
P04637_6SL6_sasa.txt	A	Cys	242	Phe	around ZN metal
P04637_6SL6_sasa.txt	A	Gly	266	Glu	core_residue
P04637_6SL6_sasa.txt	A	Leu	194	Arg	core_residue
P04637_6SL6_sasa.txt	A	Pro	151	Ser	core_residue
P04637_6SL6_sasa.txt	A	Gly	245	Cys	core_residue
P04637_6SL6_sasa.txt	A	Lys	132	Asn	core_residue
P04637_6SL6_sasa.txt	A	Val	173	Met	core_residue
P04637_6SL6_sasa.txt	A	Pro	278	Leu	core_residue
P04637_6SL6_sasa.txt	A	Ser	127	Phe	core_residue
P04637_6SL6_sasa.txt	A	Cys	135	Tyr	core_residue
P04637_6SL6_sasa.txt	A	Cys	275	Tyr	core_residue
P04637_6SL6_sasa.txt	A	Lys	132	Arg	core_residue
P04637_6SL6_sasa.txt	A	Cys	135	Phe	core_residue
P04637_6SL6_sasa.txt	A	Ala	161	Thr	core_residue
P04637_6SL6_sasa.txt	A	Glu	258	Lys	core_residue
P04637_6SL6_sasa.txt	A	Cys	242	Tyr	around ZN metal
P04637_6SL6_sasa.txt	A	Arg	213	Gln	core_residue
P04637_6SL6_sasa.txt	A	Met	246	Val	core_residue
P04637_6SL6_sasa.txt	A	His	193	Leu	core_residue
P04637_6SL6_sasa.txt	A	His	193	Tyr	core_residue
P04637_6SL6_sasa.txt	A	Cys	275	Phe	core_residue
P04637_6SL6_sasa.txt	A	Val	272	Leu	core_residue
P04637_6SL6_sasa.txt	A	Pro	250	Leu	non-interface_residue
P04637_6SL6_sasa.txt	A	Cys	238	Phe	around ZN metal
P04637_6SL6_sasa.txt	A	Ala	159	Val	core_residue
P04637_6SL6_sasa.txt	A	Asn	239	Asp	around ZN metal
P04637_6SL6_sasa.txt	A	Arg	213	Leu	core_residue
P04637_6SL6_sasa.txt	A	Glu	271	Lys	core_residue
P04637_6SL6_sasa.txt	A	Pro	190	Leu	non-interface_residue
P04637_6SL6_sasa.txt	A	Gly	244	Cys	non-interface_residue
P04637_6SL6_sasa.txt	A	Gly	266	Val	core_residue
P04637_6SL6_sasa.txt	A	Arg	110	Leu	non-interface_residue
P04637_6SL6_sasa.txt	A	Gly	154	Val	non-interface_residue
P04637_6SL6_sasa.txt	A	Gly	244	Asp	non-interface_residue
P04637_6SL6_sasa.txt	A	Gly	244	Ser	non-interface_residue
P04637_6SL6_sasa.txt	A	Cys	277	Phe	non-interface_residue
P04637_6SL6_sasa.txt	A	Ala	159	Pro	core_residue
P04637_6SL6_sasa.txt	A	Arg	280	Gly	interface_residue
P04637_6SL6_sasa.txt	A	His	179	Leu	around ZN metal
P04637_6SL6_sasa.txt	A	Arg	249	Met	non-interface_residue
P04637_6SL6_sasa.txt	A	Ser	241	Cys	non-interface_residue
P04637_6SL6_sasa.txt	A	Met	246	Ile	core_residue
P04637_6SL6_sasa.txt	A	Arg	282	Gly	non-interface_residue
P04637_6SL6_sasa.txt	A	Val	274	Phe	core_residue
P04637_6SL6_sasa.txt	A	Arg	249	Gly	non-interface_residue
P04637_6SL6_sasa.txt	A	Pro	278	Thr	core_residue
P04637_6SL6_sasa.txt	A	Ile	195	Phe	core_residue
P04637_6SL6_sasa.txt	A	Phe	134	Leu	core_residue
P04637_6SL6_sasa.txt	A	Pro	278	Arg	core_residue
P04637_6SL6_sasa.txt	A	Asp	281	Glu	core_residue
P04637_6SL6_sasa.txt	A	Asp	281	His	core_residue
P04637_6SL6_sasa.txt	A	Arg	249	Trp	non-interface_residue
P04637_6SL6_sasa.txt	A	Tyr	234	His	core_residue
P04637_6SL6_sasa.txt	A	Gly	262	Val	non-interface_residue
P04637_6SL6_sasa.txt	A	Asp	259	Tyr	non-interface_residue
P04637_6SL6_sasa.txt	A	Tyr	126	His	non-interface_residue
P04637_6SL6_sasa.txt	A	Asp	281	Asn	core_residue
P04637_6SL6_sasa.txt	A	Gly	279	Glu	core_residue
P04637_6SL6_sasa.txt	A	His	193	Pro	core_residue
P04637_6SL6_sasa.txt	A	Pro	151	His	core_residue
P04637_6SL6_sasa.txt	A	Val	172	Phe	core_residue
P04637_6SL6_sasa.txt	A	His	179	Gln	around ZN metal
P04637_6SL6_sasa.txt	A	Ser	215	Arg	core_residue
P04637_6SL6_sasa.txt	A	Val	143	Met	core_residue
P04637_6SL6_sasa.txt	A	Tyr	163	His	core_residue
P04637_6SL6_sasa.txt	A	Cys	242	Ser	around ZN metal
P04637_6SL6_sasa.txt	A	Arg	273	Pro	interface_residue
P04637_6SL6_sasa.txt	A	Arg	181	His	interface_residue
P04637_6SL6_sasa.txt	A	Ile	255	Phe	core_residue
P04637_6SL6_sasa.txt	A	Cys	176	Ser	around ZN metal
P04637_6SL6_sasa.txt	A	Arg	110	Pro	non-interface_residue
P04637_6SL6_sasa.txt	A	Asn	239	Ser	around ZN metal
P04637_6SL6_sasa.txt	A	Arg	283	Pro	interface_residue
P04637_6SL6_sasa.txt	A	Ser	215	Ile	core_residue
P04637_6SL6_sasa.txt	A	Arg	181	Cys	interface_residue
P04637_6SL6_sasa.txt	A	Thr	125	Met	core_residue
P04637_6SL6_sasa.txt	A	Phe	270	Leu	core_residue
P04637_6SL6_sasa.txt	A	Pro	278	Ala	core_residue
P04637_6SL6_sasa.txt	A	Ser	241	Tyr	non-interface_residue
P04637_6SL6_sasa.txt	A	Arg	280	Ile	interface_residue
P04637_6SL6_sasa.txt	A	Leu	194	Phe	core_residue
P04637_6SL6_sasa.txt	A	Arg	158	Pro	non-interface_residue
P04637_6SL6_sasa.txt	A	Arg	249	Thr	non-interface_residue
P04637_6SL6_sasa.txt	A	Lys	132	Glu	core_residue
P04637_6SL6_sasa.txt	A	Val	274	Ala	core_residue
P04637_6SL6_sasa.txt	A	Ser	215	Gly	core_residue
P04637_6SL6_sasa.txt	A	Tyr	126	Cys	non-interface_residue
P04637_6SL6_sasa.txt	A	Arg	158	Cys	non-interface_residue
P04637_6SL6_sasa.txt	A	Arg	156	Pro	non-interface_residue
P04637_6SL6_sasa.txt	A	Thr	155	Asn	core_residue
P04637_6SL6_sasa.txt	A	Leu	265	Pro	non-interface_residue
P04637_6SL6_sasa.txt	A	Glu	224	Asp	interface_residue
P04637_6SL6_sasa.txt	A	Arg	273	Ser	interface_residue
P04637_6SL6_sasa.txt	A	Cys	135	Trp	core_residue
P04637_6SL6_sasa.txt	A	Cys	238	Ser	around ZN metal
P04637_6SL6_sasa.txt	A	Arg	248	Pro	interface_residue
P04637_6SL6_sasa.txt	A	Arg	282	Gln	non-interface_residue
P04637_6SL6_sasa.txt	A	Arg	196	Pro	core_residue
P04637_6SL6_sasa.txt	A	Ile	251	Asn	core_residue
P04637_6SL6_sasa.txt	A	Ile	195	Asn	core_residue
P04637_6SL6_sasa.txt	A	Pro	177	Leu	non-interface_residue
P04637_6SL6_sasa.txt	A	Tyr	163	Asn	core_residue
P04637_6SL6_sasa.txt	A	Pro	151	Ala	core_residue
P04637_6SL6_sasa.txt	A	Arg	175	Leu	core_residue
P04637_6SL6_sasa.txt	A	Arg	280	Ser	interface_residue
P04637_6SL6_sasa.txt	A	Tyr	205	Asp	non-interface_residue
P04637_6SL6_sasa.txt	A	His	179	Asn	around ZN metal
P04637_6SL6_sasa.txt	A	Arg	175	Gly	core_residue
P04637_6SL6_sasa.txt	A	Arg	175	Cys	core_residue
P04637_6SL6_sasa.txt	A	Cys	176	Trp	around ZN metal
P04637_6SL6_sasa.txt	A	Pro	152	Ser	non-interface_residue
P04637_6SL6_sasa.txt	A	Tyr	220	Ser	non-interface_residue
P04637_6SL6_sasa.txt	A	Ser	127	Tyr	core_residue
P04637_6SL6_sasa.txt	A	Cys	141	Trp	core_residue
P04637_6SL6_sasa.txt	A	Arg	248	Gly	interface_residue
P04637_6SL6_sasa.txt	A	His	168	Arg	non-interface_residue
P04637_6SL6_sasa.txt	A	Arg	283	Cys	interface_residue
P04637_6SL6_sasa.txt	A	His	179	Asp	around ZN metal
P04637_6SL6_sasa.txt	A	Pro	151	Thr	core_residue
P04637_6SL6_sasa.txt	A	Cys	275	Arg	core_residue
P04637_6SL6_sasa.txt	A	Tyr	205	His	non-interface_residue
P04637_6SL6_sasa.txt	A	Cys	176	Arg	around ZN metal
P04637_6SL6_sasa.txt	A	Leu	130	Val	non-interface_residue
P04637_6SL6_sasa.txt	A	Gly	244	Val	non-interface_residue
P04637_6SL6_sasa.txt	A	Asp	208	Val	non-interface_residue
P04637_6SL6_sasa.txt	A	Cys	238	Arg	around ZN metal
P04637_6SL6_sasa.txt	A	Gly	105	Cys	non-interface_residue
P04637_6SL6_sasa.txt	A	Val	216	Leu	core_residue
P04637_6SL6_sasa.txt	A	Arg	181	Pro	interface_residue
P04637_6SL6_sasa.txt	A	Arg	110	Cys	non-interface_residue
P04637_6SL6_sasa.txt	A	Tyr	220	His	non-interface_residue
P04637_6SL6_sasa.txt	A	Lys	164	Glu	interface_residue
P04637_6SL6_sasa.txt	A	Ala	161	Asp	core_residue
P04637_6SL6_sasa.txt	A	Glu	286	Gly	non-interface_residue
P04637_6SL6_sasa.txt	A	Ser	240	Gly	core_residue
P04637_6SL6_sasa.txt	A	Gly	187	Ser	non-interface_residue
P04637_6SL6_sasa.txt	A	Phe	270	Cys	core_residue
P04637_6SL6_sasa.txt	A	Leu	130	Phe	non-interface_residue
P04637_6SL6_sasa.txt	A	Asp	281	Tyr	core_residue
P04637_6SL6_sasa.txt	A	Gly	245	Arg	core_residue
P04637_6SL6_sasa.txt	A	Ser	215	Asn	core_residue
P04637_6SL6_sasa.txt	A	Tyr	220	Asn	non-interface_residue
P04637_6SL6_sasa.txt	A	Tyr	234	Asn	core_residue
P04637_6SL6_sasa.txt	A	Arg	282	Pro	non-interface_residue
P04637_6SL6_sasa.txt	A	Thr	155	Pro	core_residue
P04637_6SL6_sasa.txt	A	Glu	285	Val	non-interface_residue
P04637_6SL6_sasa.txt	A	Glu	180	Lys	non-interface_residue
P04637_6SL6_sasa.txt	A	Val	157	Gly	core_residue
P04637_6SL6_sasa.txt	A	Tyr	236	Asn	core_residue
P04637_6SL6_sasa.txt	A	Asp	259	Val	non-interface_residue
P04637_6SL6_sasa.txt	A	Glu	258	Gly	core_residue
P04637_6SL6_sasa.txt	A	Cys	135	Arg	core_residue
P04637_6SL6_sasa.txt	A	Gly	199	Val	interface_residue
P04637_6SL6_sasa.txt	A	Gly	199	Glu	interface_residue
P04637_6SL6_sasa.txt	A	Arg	290	His	interface_residue
P04637_6SL6_sasa.txt	A	Phe	134	Cys	core_residue
P04637_6SL6_sasa.txt	A	Ser	106	Arg	interface_residue
P04637_6SL6_sasa.txt	A	Arg	273	Gly	interface_residue
P04637_6SL6_sasa.txt	A	Cys	141	Arg	core_residue
P04637_6SL6_sasa.txt	A	Arg	158	Gly	non-interface_residue
P04637_6SL6_sasa.txt	A	Asp	281	Gly	core_residue
P04637_6SL6_sasa.txt	A	Cys	277	Tyr	non-interface_residue
P04637_6SL6_sasa.txt	A	Pro	177	Arg	non-interface_residue
P04637_6SL6_sasa.txt	A	Ala	276	Asp	interface_residue
P04637_6SL6_sasa.txt	A	Gln	136	Glu	non-interface_residue
P04637_6SL6_sasa.txt	A	Val	173	Gly	core_residue
P04637_6SL6_sasa.txt	A	Pro	151	Arg	core_residue
P04637_6SL6_sasa.txt	A	Thr	211	Ile	non-interface_residue
P04637_6SL6_sasa.txt	A	Leu	145	Gln	core_residue
P04637_6SL6_sasa.txt	A	Leu	145	Pro	core_residue
P04637_6SL6_sasa.txt	A	Glu	258	Asp	core_residue
P04637_6SL6_sasa.txt	A	Leu	111	Gln	core_residue
P04637_6SL6_sasa.txt	A	Tyr	236	His	core_residue
P04637_6SL6_sasa.txt	A	Val	143	Ala	core_residue
P04637_6SL6_sasa.txt	A	Pro	278	His	core_residue
P04637_6SL6_sasa.txt	A	Lys	132	Gln	core_residue
P04637_6SL6_sasa.txt	A	Asn	131	Ile	non-interface_residue
P04637_6SL6_sasa.txt	A	Ile	251	Ser	core_residue
P04637_6SL6_sasa.txt	A	Met	237	Lys	around ZN metal
P04637_6SL6_sasa.txt	A	Ile	255	Ser	core_residue
P04637_6SL6_sasa.txt	A	Tyr	205	Ser	non-interface_residue
P04637_6SL6_sasa.txt	A	Val	218	Gly	core_residue
P04637_6SL6_sasa.txt	A	Arg	174	Trp	core_residue
P04637_6SL6_sasa.txt	A	Phe	113	Cys	core_residue
P04637_6SL6_sasa.txt	A	Tyr	126	Asp	non-interface_residue
P04637_6SL6_sasa.txt	A	Asp	281	Val	core_residue
P04637_6SL6_sasa.txt	A	Phe	270	Ser	core_residue
P04637_6SL6_sasa.txt	A	Glu	286	Val	non-interface_residue
P04637_6SL6_sasa.txt	A	Lys	120	Glu	interface_residue
P04637_6SL6_sasa.txt	A	Arg	249	Lys	non-interface_residue
P04637_6SL6_sasa.txt	A	Gly	105	Val	non-interface_residue
P04637_6SL6_sasa.txt	A	Thr	155	Ile	core_residue
P04637_6SL6_sasa.txt	A	Tyr	126	Asn	non-interface_residue
P04637_6SL6_sasa.txt	A	Met	133	Lys	core_residue
P04637_6SL6_sasa.txt	A	Ile	232	Thr	core_residue
P04637_6SL6_sasa.txt	A	Lys	132	Met	core_residue
P04637_6SL6_sasa.txt	A	Leu	257	Pro	core_residue
P04637_6SL6_sasa.txt	A	Ser	127	Pro	core_residue
P04637_6SL6_sasa.txt	A	Ile	255	Asn	core_residue
P04637_6SL6_sasa.txt	A	Ser	240	Arg	core_residue
P04637_6SL6_sasa.txt	A	Met	246	Thr	core_residue
P04637_6SL6_sasa.txt	A	Val	173	Ala	core_residue
P04637_6SL6_sasa.txt	A	Val	197	Met	core_residue
P04637_6SL6_sasa.txt	A	Cys	275	Trp	core_residue
P04637_6SL6_sasa.txt	A	Val	197	Gly	core_residue
P04637_6SL6_sasa.txt	A	Lys	139	Asn	interface_residue
P04637_6SL6_sasa.txt	A	Asn	235	Ser	core_residue
P04637_6SL6_sasa.txt	A	Cys	176	Gly	around ZN metal
P04637_6SL6_sasa.txt	A	Val	157	Asp	core_residue
P04637_6SL6_sasa.txt	A	Met	246	Arg	core_residue
P04637_6SL6_sasa.txt	A	Thr	125	Lys	core_residue
P04637_6SL6_sasa.txt	A	Glu	287	Lys	interface_residue
P04637_6SL6_sasa.txt	A	Glu	287	Asp	interface_residue
P04637_6SL6_sasa.txt	A	Met	246	Lys	core_residue
P04637_6SL6_sasa.txt	A	Asn	247	Ile	non-interface_residue
P04637_6SL6_sasa.txt	A	Ala	159	Asp	core_residue
P04637_6SL6_sasa.txt	A	His	168	Pro	non-interface_residue
P04637_6SL6_sasa.txt	A	Arg	283	His	interface_residue
P04637_6SL6_sasa.txt	A	Leu	257	Gln	core_residue
P04637_6SL6_sasa.txt	A	Ala	276	Pro	interface_residue
P04637_6SL6_sasa.txt	A	Val	274	Leu	core_residue
P04637_6SL6_sasa.txt	A	Met	246	Leu	core_residue
P04637_6SL6_sasa.txt	A	Val	274	Asp	core_residue
P04637_6SL6_sasa.txt	A	Val	172	Asp	core_residue
P04637_6SL6_sasa.txt	A	Phe	134	Val	core_residue
P04637_6SL6_sasa.txt	A	Glu	271	Val	core_residue
P04637_6SL6_sasa.txt	A	Thr	125	Arg	core_residue
P04637_6SL6_sasa.txt	A	Ile	232	Phe	core_residue
P04637_6SL6_sasa.txt	A	His	193	Asn	core_residue
P04637_6SL6_sasa.txt	A	Val	274	Gly	core_residue
P04637_6SL6_sasa.txt	A	Met	237	Val	around ZN metal
P04637_6SL6_sasa.txt	A	Ala	161	Val	core_residue
P04637_6SL6_sasa.txt	A	Met	243	Ile	interface_residue
P04637_6SL6_sasa.txt	A	Ile	195	Ser	core_residue
P04637_6SL6_sasa.txt	A	Ile	254	Ser	core_residue
P04637_6SL6_sasa.txt	A	Glu	286	Gln	non-interface_residue
P04637_6SL6_sasa.txt	A	Ser	241	Pro	non-interface_residue
P04637_6SL6_sasa.txt	A	Tyr	236	Asp	core_residue
P04637_6SL6_sasa.txt	A	Gly	245	Ala	core_residue
P04637_6SL6_sasa.txt	A	Cys	135	Ser	core_residue
P04637_6SL6_sasa.txt	A	Phe	270	Val	core_residue
P04637_6SL6_sasa.txt	A	Phe	113	Val	core_residue
P04637_6SL6_sasa.txt	A	Glu	258	Gln	core_residue
P04637_6SL6_sasa.txt	A	Ile	255	Thr	core_residue
P04637_6SL6_sasa.txt	A	His	179	Pro	around ZN metal
P04637_6SL6_sasa.txt	A	Tyr	205	Phe	non-interface_residue
P04637_6SL6_sasa.txt	A	Ser	241	Ala	non-interface_residue
P04637_6SL6_sasa.txt	A	Pro	152	Thr	non-interface_residue
P04637_6SL6_sasa.txt	A	Cys	242	Arg	around ZN metal
P04637_6SL6_sasa.txt	A	Ser	127	Thr	core_residue
P04637_6SL6_sasa.txt	A	Leu	194	His	core_residue
P04637_6SL6_sasa.txt	A	Val	197	Glu	core_residue
P04637_6SL6_sasa.txt	A	Cys	242	Gly	around ZN metal
P04637_6SL6_sasa.txt	A	Leu	194	Pro	core_residue
P04637_6SL6_sasa.txt	A	Leu	111	Pro	core_residue
P04637_6SL6_sasa.txt	A	His	193	Asp	core_residue
P04637_6SL6_sasa.txt	A	Pro	250	Ser	non-interface_residue
P04637_6SL6_sasa.txt	A	Ala	161	Ser	core_residue
P04637_6SL6_sasa.txt	A	Pro	278	Phe	core_residue
P04637_6SL6_sasa.txt	A	Pro	177	Ser	non-interface_residue
P04637_6SL6_sasa.txt	A	Arg	156	His	non-interface_residue
P04637_6SL6_sasa.txt	A	Leu	145	Arg	core_residue
P04637_6SL6_sasa.txt	A	Asp	184	Asn	non-interface_residue
P04637_6SL6_sasa.txt	A	Val	203	Leu	core_residue
P04637_6SL6_sasa.txt	A	Tyr	163	Asp	core_residue
P04637_6SL6_sasa.txt	A	His	178	Pro	interface_residue
P04637_6SL6_sasa.txt	A	Glu	271	Gln	core_residue
P04637_6SL6_sasa.txt	A	Glu	171	Lys	non-interface_residue
P04637_6SL6_sasa.txt	A	Val	147	Gly	non-interface_residue
P04637_6SL6_sasa.txt	A	Val	272	Gly	core_residue
P04637_6SL6_sasa.txt	A	Asn	235	Asp	core_residue
P04637_6SL6_sasa.txt	A	Gly	154	Ser	non-interface_residue
P04637_6SL6_sasa.txt	A	Ala	159	Thr	core_residue
P04637_6SL6_sasa.txt	A	Gly	279	Arg	core_residue
P04637_6SL6_sasa.txt	A	Ile	162	Phe	core_residue
P04637_6SL6_sasa.txt	A	Cys	277	Gly	non-interface_residue
P04637_6SL6_sasa.txt	A	Cys	238	Trp	around ZN metal
P04637_6SL6_sasa.txt	A	Lys	132	Thr	core_residue
P04637_6SL6_sasa.txt	A	Met	133	Arg	core_residue
P04637_6SL6_sasa.txt	A	Pro	190	Ser	non-interface_residue
P04637_6SL6_sasa.txt	A	His	168	Leu	non-interface_residue
P04637_6SL6_sasa.txt	A	Arg	196	Gln	core_residue
P04637_6SL6_sasa.txt	A	Ile	254	Asn	core_residue
P04637_6SL6_sasa.txt	A	Ser	241	Thr	non-interface_residue
P04637_6SL6_sasa.txt	A	Val	216	Gly	core_residue
P04637_6SL6_sasa.txt	A	Ile	162	Asn	core_residue
P04637_6SL6_sasa.txt	A	Val	272	Glu	core_residue
P04637_6SL6_sasa.txt	A	Phe	109	Ser	core_residue
P04637_6SL6_sasa.txt	A	Ile	232	Ser	core_residue
P04637_6SL6_sasa.txt	A	Tyr	234	Asp	core_residue
P04637_6SL6_sasa.txt	A	Glu	258	Val	core_residue
P04637_6SL6_sasa.txt	A	Ala	276	Gly	interface_residue
P04637_6SL6_sasa.txt	A	Tyr	107	Asp	non-interface_residue
P04637_6SL6_sasa.txt	A	Asn	131	Tyr	non-interface_residue
P04637_6SL6_sasa.txt	A	Phe	109	Val	core_residue
P04637_6SL6_sasa.txt	A	Leu	111	Arg	core_residue
P04637_6SL6_sasa.txt	A	Glu	258	Ala	core_residue
P04637_6SL6_sasa.txt	A	Cys	242	Trp	around ZN metal
P04637_6SL6_sasa.txt	A	Tyr	234	Ser	core_residue
P04637_6SL6_sasa.txt	A	Ile	251	Phe	core_residue
P04637_6SL6_sasa.txt	A	Pro	190	Thr	non-interface_residue
P04637_6SL6_sasa.txt	A	Leu	130	Arg	non-interface_residue
P04637_6SL6_sasa.txt	A	Arg	110	His	non-interface_residue
P04637_6SL6_sasa.txt	A	Cys	275	Gly	core_residue
P04637_6SL6_sasa.txt	A	Phe	134	Ser	core_residue
P04637_6SL6_sasa.txt	A	Cys	135	Gly	core_residue
P04637_6SL6_sasa.txt	A	His	178	Asp	interface_residue
P04637_6SL6_sasa.txt	A	Val	143	Gly	core_residue
P04637_6SL6_sasa.txt	A	Thr	170	Met	non-interface_residue
P04637_6SL6_sasa.txt	A	Pro	98	Ser	non-interface_residue
P04637_6SL6_sasa.txt	A	Phe	109	Cys	core_residue
P04637_6SL6_sasa.txt	A	Met	160	Ile	core_residue
P04637_6SL6_sasa.txt	A	Leu	257	Arg	core_residue
P04637_6SL6_sasa.txt	A	Val	143	Glu	core_residue
P04637_6SL6_sasa.txt	A	Phe	113	Leu	core_residue
P04637_6SL6_sasa.txt	A	Pro	223	Leu	non-interface_residue
P04637_6SL6_sasa.txt	A	Val	157	Ile	core_residue
P04637_6SL6_sasa.txt	A	Cys	275	Ser	core_residue
P04637_6SL6_sasa.txt	A	Leu	257	Val	core_residue
P04637_6SL6_sasa.txt	A	Leu	130	His	non-interface_residue
P04637_6SL6_sasa.txt	A	Thr	284	Pro	non-interface_residue
P04637_6SL6_sasa.txt	A	Asn	239	Thr	around ZN metal
P04637_6SL6_sasa.txt	A	Arg	202	Cys	interface_residue
P04637_6SL6_sasa.txt	A	Val	197	Leu	core_residue
P04637_6SL6_sasa.txt	A	Thr	253	Ala	core_residue
P04637_6SL6_sasa.txt	A	Pro	152	Arg	non-interface_residue
P04637_6SL6_sasa.txt	A	His	178	Tyr	interface_residue
P04637_6SL6_sasa.txt	A	Arg	156	Cys	non-interface_residue
P04637_6SL6_sasa.txt	A	Leu	130	Pro	non-interface_residue
P04637_6SL6_sasa.txt	A	Gln	144	Pro	core_residue
P04637_6SL6_sasa.txt	A	Val	173	Glu	core_residue
P04637_6SL6_sasa.txt	A	Thr	140	Ile	non-interface_residue
P04637_6SL6_sasa.txt	A	Val	218	Glu	core_residue
P04637_6SL6_sasa.txt	A	Cys	238	Gly	around ZN metal
P04637_6SL6_sasa.txt	A	Gln	136	Pro	non-interface_residue
P04637_6SL6_sasa.txt	A	Leu	137	Gln	non-interface_residue
P04637_6SL6_sasa.txt	A	Gly	187	Asp	non-interface_residue
P04637_6SL6_sasa.txt	A	Tyr	205	Asn	non-interface_residue
P04637_6SL6_sasa.txt	A	Ala	276	Val	interface_residue
P04637_6SL6_sasa.txt	A	Arg	290	Cys	interface_residue
P04637_6SL6_sasa.txt	A	Pro	153	Ser	interface_residue
P04637_6SL6_sasa.txt	A	Thr	230	Ile	core_residue
P04637_6SL6_sasa.txt	A	Asp	148	Asn	interface_residue
P04637_6SL6_sasa.txt	A	Phe	270	Ile	core_residue
P04637_6SL6_sasa.txt	A	Cys	141	Gly	core_residue
P04637_6SL6_sasa.txt	A	Ser	215	Thr	core_residue
P04637_6SL6_sasa.txt	A	Tyr	220	Asp	non-interface_residue
P04637_6SL6_sasa.txt	A	Gly	108	Ser	core_residue
P04637_6SL6_sasa.txt	A	Met	169	Ile	non-interface_residue
P04637_6SL6_sasa.txt	A	His	168	Tyr	non-interface_residue
P04637_6SL6_sasa.txt	A	Val	172	Ile	core_residue
P04637_6SL6_sasa.txt	A	Arg	213	Pro	core_residue
P04637_6SL6_sasa.txt	A	Tyr	236	Ser	core_residue
P04637_6SL6_sasa.txt	A	Pro	151	Leu	core_residue
P04637_6SL6_sasa.txt	A	Leu	265	Arg	non-interface_residue
P04637_6SL6_sasa.txt	A	Arg	175	Ser	core_residue
P04637_6SL6_sasa.txt	A	Asn	131	Ser	non-interface_residue
P04637_6SL6_sasa.txt	A	Arg	156	Gly	non-interface_residue
P04637_6SL6_sasa.txt	A	Ala	189	Val	core_residue
P04637_6SL6_sasa.txt	A	Tyr	163	Ser	core_residue
P04637_6SL6_sasa.txt	A	Ile	162	Ser	core_residue
P04637_6SL6_sasa.txt	A	Asp	259	Asn	non-interface_residue
P04637_6SL6_sasa.txt	A	Ile	232	Asn	core_residue
P04637_6SL6_sasa.txt	A	Met	243	Leu	interface_residue
P04637_6SL6_sasa.txt	A	Asn	239	Lys	around ZN metal
P04637_6SL6_sasa.txt	A	Glu	285	Gln	non-interface_residue
P04637_6SL6_sasa.txt	A	Pro	142	Leu	core_residue
P04637_6SL6_sasa.txt	A	Pro	219	Leu	non-interface_residue
P04637_6SL6_sasa.txt	A	Phe	113	Ser	core_residue
P04637_6SL6_sasa.txt	A	Thr	253	Ile	core_residue
P04637_6SL6_sasa.txt	A	Val	157	Leu	core_residue
P04637_6SL6_sasa.txt	A	Thr	253	Pro	core_residue
P04637_6SL6_sasa.txt	A	Val	218	Met	core_residue
P04637_6SL6_sasa.txt	A	Asp	186	Asn	non-interface_residue
P04637_6SL6_sasa.txt	A	Pro	153	Leu	interface_residue
P04637_6SL6_sasa.txt	A	Arg	209	Lys	interface_residue
P04637_6SL6_sasa.txt	A	Ile	254	Phe	core_residue
P04637_6SL6_sasa.txt	A	Val	272	Ala	core_residue
P04637_6SL6_sasa.txt	A	Val	203	Met	core_residue
P04637_6SL6_sasa.txt	A	Ala	276	Ser	interface_residue
P04637_6SL6_sasa.txt	A	Gly	105	Ser	non-interface_residue
P04637_6SL6_sasa.txt	A	Gly	244	Ala	non-interface_residue
P04637_6SL6_sasa.txt	A	Gly	244	Arg	non-interface_residue
P04637_6SL6_sasa.txt	A	Gly	199	Arg	interface_residue
P04637_6SL6_sasa.txt	A	Gln	144	Leu	core_residue
P04637_6SL6_sasa.txt	A	Pro	98	Leu	non-interface_residue
P04637_6SL6_sasa.txt	A	His	214	Tyr	core_residue
P04637_6SL6_sasa.txt	A	Lys	120	Met	interface_residue
P04637_6SL6_sasa.txt	A	Lys	120	Arg	interface_residue
P04637_6SL6_sasa.txt	A	Val	216	Glu	core_residue
P04637_6SL6_sasa.txt	A	Glu	171	Gly	non-interface_residue
P04637_6SL6_sasa.txt	A	Ser	227	Phe	non-interface_residue
P04637_6SL6_sasa.txt	A	Ala	276	Thr	interface_residue
P04637_6SL6_sasa.txt	A	Thr	125	Pro	core_residue
P04637_6SL6_sasa.txt	A	Gly	154	Asp	non-interface_residue
P04637_6SL6_sasa.txt	A	Thr	155	Ala	core_residue
P04637_6SL6_sasa.txt	A	Met	133	Thr	core_residue
P04637_6SL6_sasa.txt	A	Asp	228	Asn	interface_residue
P04637_6SL6_sasa.txt	A	Ser	149	Phe	non-interface_residue
P04637_6SL6_sasa.txt	A	Cys	141	Phe	core_residue
P04637_6SL6_sasa.txt	A	Pro	190	Arg	non-interface_residue
P04637_6SL6_sasa.txt	A	Ile	251	Leu	core_residue
P04637_6SL6_sasa.txt	A	Val	157	Ala	core_residue
P04637_6SL6_sasa.txt	A	His	178	Gln	interface_residue
P04637_6SL6_sasa.txt	A	Cys	182	Ser	non-interface_residue
P04637_6SL6_sasa.txt	A	Val	217	Gly	core_residue
P04637_6SL6_sasa.txt	A	Pro	128	Ser	interface_residue
P04637_6SL6_sasa.txt	A	Thr	253	Ser	core_residue
P04637_6SL6_sasa.txt	A	Thr	102	Ile	interface_residue
P04637_6SL6_sasa.txt	A	Ile	254	Thr	core_residue
P04637_6SL6_sasa.txt	A	Cys	124	Arg	core_residue
P04637_6SL6_sasa.txt	A	Gly	105	Arg	non-interface_residue
P04637_6SL6_sasa.txt	A	Glu	224	Lys	interface_residue
P04637_6SL6_sasa.txt	A	Ile	254	Val	core_residue
P04637_6SL6_sasa.txt	A	Gln	192	Arg	non-interface_residue
P04637_6SL6_sasa.txt	A	Asp	208	Asn	non-interface_residue
P04637_6SL6_sasa.txt	A	Val	147	Ile	non-interface_residue
P04637_6SL6_sasa.txt	A	Glu	286	Ala	non-interface_residue
P04637_6SL6_sasa.txt	A	Glu	180	Asp	non-interface_residue
P04637_6SL6_sasa.txt	A	Thr	150	Ile	interface_residue
P04637_6SL6_sasa.txt	A	Ser	215	Cys	core_residue
P04637_6SL6_sasa.txt	A	Arg	175	Pro	core_residue
P04637_6SL6_sasa.txt	A	Arg	213	Gly	core_residue
P04637_6SL6_sasa.txt	A	Tyr	126	Ser	non-interface_residue
P04637_6SL6_sasa.txt	A	Ser	99	Phe	non-interface_residue
P04637_6SL6_sasa.txt	A	Pro	152	Gln	non-interface_residue
P04637_6SL6_sasa.txt	A	Val	172	Gly	core_residue
P04637_6SL6_sasa.txt	A	Arg	174	Gly	core_residue
P04637_6SL6_sasa.txt	A	Ala	159	Ser	core_residue
P04637_6SL6_sasa.txt	A	Ser	166	Leu	interface_residue
P04637_6SL6_sasa.txt	A	Gln	144	His	core_residue
P04637_6SL6_sasa.txt	A	Asp	208	Glu	non-interface_residue
P04637_6SL6_sasa.txt	A	Arg	174	Lys	core_residue
P04637_6SL6_sasa.txt	A	His	214	Asp	core_residue
P04637_6SL6_sasa.txt	A	Asp	228	Glu	interface_residue
P04637_6SL6_sasa.txt	A	Leu	289	Phe	non-interface_residue
P04637_6SL6_sasa.txt	A	Thr	211	Ala	non-interface_residue
P04637_6SL6_sasa.txt	A	Pro	177	His	non-interface_residue
P04637_6SL6_sasa.txt	A	Ser	240	Ile	core_residue
P04637_6SL6_sasa.txt	A	Asp	208	Gly	non-interface_residue
P04637_6SL6_sasa.txt	A	Asn	288	Ser	interface_residue
P04637_6SL6_sasa.txt	A	Lys	164	Asn	interface_residue
P04637_6SL6_sasa.txt	A	Glu	285	Gly	non-interface_residue
P04637_6SL6_sasa.txt	A	Val	203	Glu	core_residue
P04637_6SL6_sasa.txt	A	Ala	189	Thr	core_residue
P04637_6SL6_sasa.txt	A	Pro	191	Ser	non-interface_residue
P04637_6SL6_sasa.txt	A	Phe	134	Ile	core_residue
P04637_6SL6_sasa.txt	A	Leu	201	Phe	interface_residue
P04637_6SL6_sasa.txt	A	Gln	136	His	non-interface_residue
P04637_6SL6_sasa.txt	A	Arg	202	His	interface_residue
P04637_6SL6_sasa.txt	A	Glu	198	Lys	non-interface_residue
P04637_6SL6_sasa.txt	A	Gly	262	Asp	non-interface_residue
P04637_6SL6_sasa.txt	A	Asn	247	Ser	non-interface_residue
P04637_6SL6_sasa.txt	A	Asp	184	His	non-interface_residue
P04637_6SL6_sasa.txt	A	Val	274	Ile	core_residue
P04637_6SL6_sasa.txt	A	Thr	230	Pro	core_residue
P04637_6SL6_sasa.txt	A	Thr	125	Ala	core_residue
P04637_6SL6_sasa.txt	A	Pro	219	Ser	non-interface_residue
P04637_6SL6_sasa.txt	A	Ser	261	Arg	interface_residue
P04637_6SL6_sasa.txt	A	His	214	Gln	core_residue
P04637_6SL6_sasa.txt	A	Arg	196	Gly	core_residue
P04637_6SL6_sasa.txt	A	Arg	209	Ile	interface_residue
P04637_6SL6_sasa.txt	A	Arg	202	Ser	interface_residue
P04637_6SL6_sasa.txt	A	Val	216	Ala	core_residue
P04637_6SL6_sasa.txt	A	Gly	105	Asp	non-interface_residue
P04637_6SL6_sasa.txt	A	Ser	269	Asn	core_residue
P04637_6SL6_sasa.txt	A	Pro	142	His	core_residue
P04637_6SL6_sasa.txt	A	Met	243	Thr	interface_residue
P04637_6SL6_sasa.txt	A	Met	133	Ile	core_residue
P04637_6SL6_sasa.txt	A	Ser	185	Arg	non-interface_residue
P04637_6SL6_sasa.txt	A	Val	172	Ala	core_residue
P04637_6SL6_sasa.txt	A	His	233	Tyr	non-interface_residue
P04637_6SL6_sasa.txt	A	Cys	124	Gly	core_residue
P04637_6SL6_sasa.txt	A	Pro	89	Ser	interface_residue
P04637_6SL6_sasa.txt	A	Pro	191	Leu	non-interface_residue
P04637_6SL6_sasa.txt	A	Arg	202	Pro	interface_residue
P04637_6SL6_sasa.txt	A	Met	160	Val	core_residue
P04637_6SL6_sasa.txt	A	Gln	144	Arg	core_residue
P04637_6SL6_sasa.txt	A	Cys	229	Tyr	core_residue
P04637_6SL6_sasa.txt	A	Ser	240	Cys	core_residue
P04637_6SL6_sasa.txt	A	Ser	183	Leu	interface_residue
P04637_6SL6_sasa.txt	A	Cys	277	Trp	non-interface_residue
P04637_6SL6_sasa.txt	A	Glu	171	Gln	non-interface_residue
P04637_6SL6_sasa.txt	A	Gly	226	Asp	interface_residue
P04637_6SL6_sasa.txt	A	Asn	239	Tyr	around ZN metal
P04637_6SL6_sasa.txt	A	Arg	213	Trp	core_residue
P04637_6SL6_sasa.txt	A	Lys	139	Glu	interface_residue
P04637_6SL6_sasa.txt	A	Pro	222	Leu	non-interface_residue
P04637_6SL6_sasa.txt	A	Ala	119	Gly	non-interface_residue
P04637_6SL6_sasa.txt	A	Pro	223	Ser	non-interface_residue
P04637_6SL6_sasa.txt	A	Ile	232	Val	core_residue
P04637_6SL6_sasa.txt	A	Asp	228	Gly	interface_residue
P04637_6SL6_sasa.txt	A	Met	160	Lys	core_residue
P04637_6SL6_sasa.txt	A	Ser	96	Phe	non-interface_residue
P04637_6SL6_sasa.txt	A	Leu	265	Met	non-interface_residue
P04637_6SL6_sasa.txt	A	Ser	166	Pro	interface_residue
P04637_6SL6_sasa.txt	A	Gln	192	His	non-interface_residue
P04637_6SL6_sasa.txt	A	Ser	260	Phe	interface_residue
P04637_6SL6_sasa.txt	A	Gln	165	His	non-interface_residue
P04637_6SL6_sasa.txt	A	Thr	118	Ile	core_residue
P04637_6SL6_sasa.txt	A	Ser	261	Thr	interface_residue
P04637_6SL6_sasa.txt	A	Ser	95	Phe	interface_residue
P04637_6SL6_sasa.txt	A	Gly	108	Asp	core_residue
P04637_6SL6_sasa.txt	A	Gln	167	Arg	interface_residue
P04637_6SL6_sasa.txt	A	Asp	259	His	non-interface_residue
P04637_6SL6_sasa.txt	A	Val	217	Ala	core_residue
P04637_6SL6_sasa.txt	A	Ile	162	Val	core_residue
P04637_6SL6_sasa.txt	A	Val	225	Ala	interface_residue
P04637_6SL6_sasa.txt	A	Arg	202	Leu	interface_residue
P04637_6SL6_sasa.txt	A	Asn	247	Thr	non-interface_residue
P04637_6SL6_sasa.txt	A	Asp	148	Glu	interface_residue
P04637_6SL6_sasa.txt	A	Asn	247	Asp	non-interface_residue
P04637_6SL6_sasa.txt	A	Asp	208	Tyr	non-interface_residue
P04637_6SL6_sasa.txt	A	Gly	279	Trp	core_residue
P04637_6SL6_sasa.txt	A	Val	147	Ala	non-interface_residue
P04637_6SL6_sasa.txt	A	Cys	141	Ser	core_residue
P04637_6SL6_sasa.txt	A	Gly	245	Asn	core_residue
P04637_6SL6_sasa.txt	A	Ser	90	Phe	interface_residue
P04637_6SL6_sasa.txt	A	Trp	146	Arg	non-interface_residue
P04637_6SL6_sasa.txt	A	Trp	146	Gly	non-interface_residue
P04637_6SL6_sasa.txt	A	Gly	279	Val	core_residue
P04637_6SL6_sasa.txt	A	Glu	204	Gly	non-interface_residue
P04637_6SL6_sasa.txt	A	Glu	286	Asp	non-interface_residue
P04637_6SL6_sasa.txt	A	Arg	282	Leu	non-interface_residue
P04637_6SL6_sasa.txt	A	Met	169	Thr	non-interface_residue
P04637_6SL6_sasa.txt	A	Lys	291	Arg	interface_residue
P04637_6SL6_sasa.txt	A	Asp	186	Gly	non-interface_residue
P04637_6SL6_sasa.txt	A	Val	143	Leu	core_residue
P04637_6SL6_sasa.txt	A	Ala	129	Val	non-interface_residue
P04637_6SL6_sasa.txt	A	Ile	251	Thr	core_residue
P04637_6SL6_sasa.txt	A	Thr	211	Pro	non-interface_residue
P04637_6SL6_sasa.txt	A	Gly	187	Val	non-interface_residue
P04637_6SL6_sasa.txt	A	Arg	156	Leu	non-interface_residue
P04637_6SL6_sasa.txt	A	Phe	270	Tyr	core_residue
P04637_6SL6_sasa.txt	A	Asp	186	His	non-interface_residue
P04637_6SL6_sasa.txt	A	Lys	292	Arg	interface_residue
P04637_6SL6_sasa.txt	A	Leu	194	Val	core_residue
P04637_6SL6_sasa.txt	A	Arg	181	Leu	interface_residue
P04637_6SL6_sasa.txt	A	Phe	212	Val	interface_residue
P04637_6SL6_sasa.txt	A	Thr	211	Asn	non-interface_residue
P04637_6SL6_sasa.txt	A	Cys	182	Tyr	non-interface_residue
P04637_6SL6_sasa.txt	A	Pro	177	Thr	non-interface_residue
P04637_6SL6_sasa.txt	A	His	214	Leu	core_residue
P04637_6SL6_sasa.txt	A	Asp	184	Tyr	non-interface_residue
P04637_6SL6_sasa.txt	A	Arg	196	Leu	core_residue
P04637_6SL6_sasa.txt	A	Arg	158	Ser	non-interface_residue
P04637_6SL6_sasa.txt	A	Val	218	Ala	core_residue
P04637_6SL6_sasa.txt	A	Glu	271	Asp	core_residue
P04637_6SL6_sasa.txt	A	Gly	245	Phe	core_residue
P04637_6SL6_sasa.txt	A	Pro	142	Ser	core_residue
P04637_6SL6_sasa.txt	A	Met	169	Val	non-interface_residue
P04637_6SL6_sasa.txt	A	Thr	284	Ala	non-interface_residue
P04637_6SL6_sasa.txt	A	Glu	287	Gln	interface_residue
P04637_6SL6_sasa.txt	A	Val	147	Asp	non-interface_residue
P04637_6SL6_sasa.txt	A	Asn	239	His	around ZN metal
P04637_6SL6_sasa.txt	A	Ser	149	Pro	non-interface_residue
P04637_6SL6_sasa.txt	A	Arg	290	Leu	interface_residue
P04637_6SL6_sasa.txt	A	Met	237	Leu	around ZN metal
P04637_6SL6_sasa.txt	A	Pro	151	Phe	core_residue
P04637_6SL6_sasa.txt	A	Glu	271	Gly	core_residue
P04637_6SL6_sasa.txt	A	Pro	250	Phe	non-interface_residue
P04637_6SL6_sasa.txt	A	Pro	153	Thr	interface_residue
P04637_6SL6_sasa.txt	A	His	115	Tyr	interface_residue
P04637_6SL6_sasa.txt	A	Ser	116	Phe	non-interface_residue
P04637_6SL6_sasa.txt	A	Ser	260	Cys	interface_residue
P04637_6SL6_sasa.txt	A	Asp	259	Glu	non-interface_residue
P04637_6SL6_sasa.txt	A	Asp	259	Gly	non-interface_residue
P04637_6SL6_sasa.txt	A	Ser	127	Cys	core_residue
P04637_6SL6_sasa.txt	A	Pro	128	Leu	interface_residue
P04637_6SL6_sasa.txt	A	Ala	129	Thr	non-interface_residue
P04637_6SL6_sasa.txt	A	Thr	253	Asn	core_residue
P04637_6SL6_sasa.txt	A	Ile	251	Met	core_residue
P04637_6SL6_sasa.txt	A	Ser	269	Gly	core_residue
P04637_6SL6_sasa.txt	A	Ser	269	Cys	core_residue
P04637_6SL6_sasa.txt	A	Asn	131	Lys	non-interface_residue
P04637_6SL6_sasa.txt	A	Lys	291	Asn	interface_residue
P04637_6SL6_sasa.txt	A	Arg	283	Leu	interface_residue
P04637_6SL6_sasa.txt	A	Thr	231	Ile	non-interface_residue
P04637_6SL6_sasa.txt	A	Cys	229	Ser	core_residue
P04637_6SL6_sasa.txt	A	Ser	166	Ala	interface_residue
P04637_6SL6_sasa.txt	A	Ile	162	Met	core_residue
P04637_6SL6_sasa.txt	A	Lys	164	Met	interface_residue
P04637_6SL6_sasa.txt	A	Glu	221	Lys	non-interface_residue
P04637_6SL6_sasa.txt	A	Thr	231	Ser	non-interface_residue
P04637_6SL6_sasa.txt	A	Asp	228	His	interface_residue
P04637_6SL6_sasa.txt	A	Gly	226	Val	interface_residue
P04637_6SL6_sasa.txt	A	Asn	235	Ile	core_residue
P04637_6SL6_sasa.txt	A	Gly	226	Ser	interface_residue
P04637_6SL6_sasa.txt	A	Val	225	Ile	interface_residue
P04637_6SL6_sasa.txt	A	Lys	292	Thr	interface_residue
P04637_6SL6_sasa.txt	A	Gly	154	Ile	non-interface_residue
P04637_6SL6_sasa.txt	A	Gln	165	Arg	non-interface_residue
P04637_6SL6_sasa.txt	A	Glu	171	Asp	non-interface_residue
P04637_6SL6_sasa.txt	A	Ala	189	Pro	core_residue
P04637_6SL6_sasa.txt	A	Tyr	107	Cys	non-interface_residue
P04637_6SL6_sasa.txt	A	Gln	165	Pro	non-interface_residue
P04637_6SL6_sasa.txt	A	Ala	189	Gly	core_residue
P04637_6SL6_sasa.txt	A	Lys	101	Arg	interface_residue
P04637_6SL6_sasa.txt	A	Pro	190	Phe	non-interface_residue
P04637_6SL6_sasa.txt	A	Gln	165	Leu	non-interface_residue
P04637_6SL6_sasa.txt	A	Gly	112	Ser	core_residue
P04637_6SL6_sasa.txt	A	Phe	113	Ile	core_residue
P04637_6SL6_sasa.txt	A	Gln	167	His	interface_residue
P04637_6SL6_sasa.txt	A	Thr	170	Ala	non-interface_residue
P04637_6SL6_sasa.txt	A	Ser	116	Cys	non-interface_residue
P04637_6SL6_sasa.txt	A	Gln	167	Leu	interface_residue
P04637_6SL6_sasa.txt	A	Val	97	Ile	non-interface_residue
P04637_6SL6_sasa.txt	A	Lys	120	Thr	interface_residue
P04637_6SL6_sasa.txt	A	Lys	120	Asn	interface_residue
P04637_6SL6_sasa.txt	A	Phe	109	Ile	core_residue
P04637_6SL6_sasa.txt	A	Ser	121	Phe	interface_residue
P04637_6SL6_sasa.txt	A	Cys	124	Tyr	core_residue
P04637_6SL6_sasa.txt	A	Ser	185	Asn	non-interface_residue
P04637_6SL6_sasa.txt	A	Arg	174	Ser	core_residue
P04637_6SL6_sasa.txt	A	Arg	156	Ser	non-interface_residue
P04637_6SL6_sasa.txt	A	Trp	146	Cys	non-interface_residue
P04637_6SL6_sasa.txt	A	His	178	Asn	interface_residue
P04637_6SL6_sasa.txt	A	Arg	174	Met	core_residue
P04637_6SL6_sasa.txt	A	Glu	180	Gln	non-interface_residue
P04637_6SL6_sasa.txt	A	Pro	142	Phe	core_residue
P04637_6SL6_sasa.txt	A	Gly	187	Arg	non-interface_residue
P04637_6SL6_sasa.txt	A	Gly	105	Ala	non-interface_residue
P04637_6SL6_sasa.txt	A	Met	160	Leu	core_residue
P04637_6SL6_sasa.txt	A	Ser	183	Pro	interface_residue
P04637_6SL6_sasa.txt	A	Lys	139	Thr	interface_residue
P04637_6SL6_sasa.txt	A	Leu	137	Pro	non-interface_residue
P04637_6SL6_sasa.txt	A	Ser	185	Gly	non-interface_residue
P04637_6SL6_sasa.txt	A	Asn	263	Asp	interface_residue
P04637_6SL6_sasa.txt	A	Gln	192	Lys	non-interface_residue
P04637_6SL6_sasa.txt	A	Arg	283	Gly	interface_residue
P04637_6SL6_sasa.txt	A	Met	237	Arg	around ZN metal
P04637_6SL6_sasa.txt	A	Asn	288	Tyr	interface_residue
P04637_6SL6_sasa.txt	A	Phe	212	Leu	interface_residue
P04637_6SL6_sasa.txt	A	Phe	212	Ile	interface_residue
P04637_6SL6_sasa.txt	A	Met	243	Val	interface_residue
P04637_6SL6_sasa.txt	A	Arg	209	Thr	interface_residue
P04637_6SL6_sasa.txt	A	Asp	281	Ala	core_residue
P04637_6SL6_sasa.txt	A	Cys	277	Arg	non-interface_residue
P04637_6SL6_sasa.txt	A	Asn	247	Tyr	non-interface_residue
P04637_6SL6_sasa.txt	A	Asp	207	Gly	interface_residue
P04637_6SL6_sasa.txt	A	Val	272	Lys	core_residue
P04637_6SL6_sasa.txt	A	Pro	250	His	non-interface_residue
P04637_6SL6_sasa.txt	A	Val	217	Glu	core_residue
P04637_6SL6_sasa.txt	A	Lys	291	Glu	interface_residue
P04637_6SL6_sasa.txt	A	Pro	219	Thr	non-interface_residue
P04637_6SL6_sasa.txt	A	Pro	219	Arg	non-interface_residue
P04637_6SL6_sasa.txt	A	Thr	230	Asn	core_residue
P04637_6SL6_sasa.txt	A	Asp	228	Tyr	interface_residue
P04637_6SL6_sasa.txt	A	His	233	Gln	non-interface_residue
P04637_6SL6_sasa.txt	A	Pro	223	Arg	non-interface_residue
P04637_6SL6_sasa.txt	A	Lys	292	Asn	interface_residue
P04637_6SL6_sasa.txt	A	Pro	222	Ser	non-interface_residue
P04637_6SL6_sasa.txt	A	Pro	222	Thr	non-interface_residue
P04637_6SL6_sasa.txt	A	Glu	221	Asp	non-interface_residue
P04637_6SL6_sasa.txt	A	Glu	221	Gly	non-interface_residue
P04637_6SL6_sasa.txt	A	Asn	235	Thr	core_residue
P04637_6SL6_sasa.txt	A	Lys	291	Thr	interface_residue
P04637_6SL6_sasa.txt	A	Thr	230	Ala	core_residue
P04637_6SL6_sasa.txt	A	Ile	255	Val	core_residue
P04637_6SL6_sasa.txt	A	Asn	263	His	interface_residue
P04637_6SL6_sasa.txt	A	Val	197	Ala	core_residue
P04637_6SL6_sasa.txt	A	Ser	261	Gly	interface_residue
P04637_6SL6_sasa.txt	A	Ser	261	Asn	interface_residue
P04637_6SL6_sasa.txt	A	Ile	195	Met	core_residue
P04637_6SL6_sasa.txt	A	Gly	266	Lys	core_residue
P04637_6SL6_sasa.txt	A	Gly	266	Ala	core_residue
P04637_6SL6_sasa.txt	A	Leu	201	Val	interface_residue
P04637_6SL6_sasa.txt	A	Leu	264	Ile	non-interface_residue
P04637_6SL6_sasa.txt	A	Thr	102	Ser	interface_residue
P04637_6SL6_sasa.txt	A	Ser	260	Ala	interface_residue
P04637_6SL6_sasa.txt	A	Asp	259	Ala	non-interface_residue
P04637_6SL6_sasa.txt	A	Pro	152	Ala	non-interface_residue
P04637_6SL6_sasa.txt	A	Lys	291	Met	interface_residue
P04637_6SL6_sasa.txt	A	Lys	292	Glu	interface_residue
P04637_6SL6_sasa.txt	A	Ile	254	Asp	core_residue
P04637_6SL6_sasa.txt	A	Arg	110	Ser	non-interface_residue
P04637_6SL6_sasa.txt	A	Asn	263	Ile	interface_residue
P04637_6SL6_sasa.txt	A	Met	237	Thr	around ZN metal
P04637_6SL6_sasa.txt	A	Asn	263	Lys	interface_residue
P04637_6SL6_sasa.txt	A	Ser	149	Thr	non-interface_residue
P04637_6SL6_sasa.txt	A	Leu	289	Pro	non-interface_residue
P04637_6SL6_sasa.txt	A	Asp	148	Val	interface_residue
P04637_6SL6_sasa.txt	A	Val	147	Phe	non-interface_residue
P04637_6SL6_sasa.txt	A	Ser	260	Tyr	interface_residue
P04637_6SL6_sasa.txt	A	Gly	117	Val	non-interface_residue
P04637_6SL6_sasa.txt	A	Gly	154	Cys	non-interface_residue
P04637_6SL6_sasa.txt	A	Leu	111	Met	core_residue
P04637_6SL6_sasa.txt	A	Thr	231	Ala	non-interface_residue
P04637_6SL6_sasa.txt	A	Thr	231	Asn	non-interface_residue
P04637_6SL6_sasa.txt	A	Gly	262	Ser	non-interface_residue
P04637_6SL6_sasa.txt	A	Arg	158	Phe	non-interface_residue
P04637_6SL6_sasa.txt	A	Ser	99	Pro	non-interface_residue
P04637_6SL6_sasa.txt	A	Phe	113	Pro	core_residue
P04637_6SL6_sasa.txt	A	Ile	232	Met	core_residue
P04637_6SL6_sasa.txt	A	His	233	Asp	non-interface_residue
P04637_6SL6_sasa.txt	A	Asn	235	Tyr	core_residue
P04637_6SL6_sasa.txt	A	His	233	Pro	non-interface_residue
P04637_6SL6_sasa.txt	A	His	233	Leu	non-interface_residue
P04637_6SL6_sasa.txt	A	Thr	155	Ser	core_residue
P04637_6SL6_sasa.txt	A	Tyr	234	Phe	core_residue
P04637_6SL6_sasa.txt	A	Gln	100	Lys	non-interface_residue
P04637_6SL6_sasa.txt	A	Gly	117	Glu	non-interface_residue
P04637_6SL6_sasa.txt	A	Ser	240	Thr	core_residue
P04637_6SL6_sasa.txt	A	Arg	110	Gly	non-interface_residue
P04637_6SL6_sasa.txt	A	Ser	240	Phe	core_residue
P04637_6SL6_sasa.txt	A	Glu	287	Gly	interface_residue
P04637_6SL6_sasa.txt	A	Trp	146	Ser	non-interface_residue
P04637_6SL6_sasa.txt	A	Leu	137	Val	non-interface_residue
P04637_6SL6_sasa.txt	A	Leu	137	Met	non-interface_residue
P04637_6SL6_sasa.txt	A	Ser	269	Arg	core_residue
P04637_6SL6_sasa.txt	A	Gln	136	Leu	non-interface_residue
P04637_6SL6_sasa.txt	A	Gln	136	Arg	non-interface_residue
P04637_6SL6_sasa.txt	A	Ser	260	Thr	interface_residue
P04637_6SL6_sasa.txt	A	Ile	254	Met	core_residue
P04637_6SL6_sasa.txt	A	Pro	250	Ala	non-interface_residue
P04637_6SL6_sasa.txt	A	Ser	269	Thr	core_residue
P04637_6SL6_sasa.txt	A	Pro	250	Asn	non-interface_residue
P04637_6SL6_sasa.txt	A	Met	133	Leu	core_residue
P04637_6SL6_sasa.txt	A	Met	133	Val	core_residue
P04637_6SL6_sasa.txt	A	Tyr	107	His	non-interface_residue
P04637_6SL6_sasa.txt	A	Pro	250	Gln	non-interface_residue
P04637_6SL6_sasa.txt	A	Ser	269	Ile	core_residue
P04637_6SL6_sasa.txt	A	Ile	251	Val	core_residue
P04637_6SL6_sasa.txt	A	Asn	131	His	non-interface_residue
P04637_6SL6_sasa.txt	A	Leu	130	Ile	non-interface_residue
P04637_6SL6_sasa.txt	A	Pro	128	Ala	interface_residue
P04637_6SL6_sasa.txt	A	Gly	266	Thr	core_residue
P04637_6SL6_sasa.txt	A	Asn	247	Lys	non-interface_residue
P04637_6SL6_sasa.txt	A	Asn	288	Asp	interface_residue
P04637_6SL6_sasa.txt	A	Met	243	Arg	interface_residue
P04637_6SL6_sasa.txt	A	Ile	254	Leu	core_residue
P04637_6SL6_sasa.txt	A	Leu	264	Gln	non-interface_residue
P04637_6SL6_sasa.txt	A	Glu	258	Leu	core_residue
P04637_6SL6_sasa.txt	A	Leu	145	Val	core_residue
P04637_6SL6_sasa.txt	A	Glu	285	Ala	non-interface_residue
P04637_6SL6_sasa.txt	A	Thr	284	Ile	non-interface_residue
P04637_6SL6_sasa.txt	A	Cys	124	Phe	core_residue
P04637_6SL6_sasa.txt	A	Gln	144	Lys	core_residue
P04637_6SL6_sasa.txt	A	Arg	181	Tyr	interface_residue
P04637_6SL6_sasa.txt	A	Met	243	Lys	interface_residue
P04637_6SL6_sasa.txt	A	Gly	266	Leu	core_residue
P04637_6SL6_sasa.txt	A	Arg	273	Gln	interface_residue
P04637_6SL6_sasa.txt	A	Pro	142	Ala	core_residue
P04637_6SL6_sasa.txt	A	Pro	142	Thr	core_residue
P04637_6SL6_sasa.txt	A	Thr	230	Ser	core_residue
P04637_6SL6_sasa.txt	A	Cys	277	Ser	non-interface_residue
P04637_6SL6_sasa.txt	A	Ile	255	Met	core_residue
P04637_6SL6_sasa.txt	A	Thr	140	Asn	non-interface_residue
P04637_6SL6_sasa.txt	A	Lys	139	Arg	interface_residue
P04637_6SL6_sasa.txt	A	Lys	139	Gln	interface_residue
P04637_6SL6_sasa.txt	A	His	233	Arg	non-interface_residue
P04637_6SL6_sasa.txt	A	Cys	229	Phe	core_residue
P04637_6SL6_sasa.txt	A	Cys	182	Arg	non-interface_residue
P04637_6SL6_sasa.txt	A	Arg	181	Gly	interface_residue
P04637_6SL6_sasa.txt	A	Asp	207	Tyr	interface_residue
P04637_6SL6_sasa.txt	A	Asp	207	Ala	interface_residue
P04637_6SL6_sasa.txt	A	Met	160	Thr	core_residue
P04637_6SL6_sasa.txt	A	Pro	177	Phe	non-interface_residue
P04637_6SL6_sasa.txt	A	Leu	93	Gln	interface_residue
P04637_6SL6_sasa.txt	A	Thr	170	Arg	non-interface_residue
P04637_6SL6_sasa.txt	A	Arg	209	Ser	interface_residue
P04637_6SL6_sasa.txt	A	Asn	210	Ser	interface_residue
P04637_6SL6_sasa.txt	A	Phe	212	Ser	interface_residue
P04637_6SL6_sasa.txt	A	His	214	Pro	core_residue
P04637_6SL6_sasa.txt	A	Ser	94	Thr	core_residue
P04637_6SL6_sasa.txt	A	Glu	171	Val	non-interface_residue
P04637_6SL6_sasa.txt	A	Ser	94	Leu	core_residue
P04637_6SL6_sasa.txt	A	Glu	204	Asp	non-interface_residue
P04637_6SL6_sasa.txt	A	Glu	204	Val	non-interface_residue
P04637_6SL6_sasa.txt	A	Glu	204	Lys	non-interface_residue
P04637_6SL6_sasa.txt	A	Pro	191	Arg	non-interface_residue
P04637_6SL6_sasa.txt	A	Pro	190	His	non-interface_residue
P04637_6SL6_sasa.txt	A	Pro	190	Ala	non-interface_residue
P04637_6SL6_sasa.txt	A	Ala	189	Asp	core_residue
P04637_6SL6_sasa.txt	A	Glu	198	Gln	non-interface_residue
P04637_6SL6_sasa.txt	A	Leu	188	Val	interface_residue
P04637_6SL6_sasa.txt	A	Leu	188	Met	interface_residue
P04637_6SL6_sasa.txt	A	Asn	200	Asp	non-interface_residue
P04637_6SL6_sasa.txt	A	Gly	187	Cys	non-interface_residue
P04637_6SL6_sasa.txt	A	Asp	186	Glu	non-interface_residue
P04637_6SL6_sasa.txt	A	Asn	200	Ile	non-interface_residue
P04637_6SL6_sasa.txt	A	Asn	200	Ser	non-interface_residue
P04637_6SL6_sasa.txt	A	Leu	201	Pro	interface_residue
P04637_6SL6_sasa.txt	A	Pro	89	Leu	interface_residue
P04637_6SL6_sasa.txt	A	Ser	90	Thr	interface_residue
P04637_6SL6_sasa.txt	A	Glu	204	Gln	non-interface_residue
P04637_6SL6_sasa.txt	A	Thr	231	Pro	non-interface_residue
P04637_6SL6_sasa.txt	A	Met	160	Arg	core_residue
P04637_6SL6_sasa.txt	A	Asp	228	Ala	interface_residue
P04637_6SL6_sasa.txt	A	Val	218	Leu	core_residue
P04637_6SL6_sasa.txt	A	Ala	161	Pro	core_residue
P04637_6SL6_sasa.txt	A	His	168	Gln	non-interface_residue
P04637_6SL6_sasa.txt	A	Asp	228	Val	interface_residue
P04637_6SL6_sasa.txt	A	Glu	224	Gly	interface_residue
P04637_6SL6_sasa.txt	A	Val	225	Phe	interface_residue
P04637_6SL6_sasa.txt	A	Val	97	Ala	non-interface_residue
P04637_6SL6_sasa.txt	A	Ser	227	Pro	non-interface_residue
P04637_6SL6_sasa.txt	A	Val	225	Asp	interface_residue
P04637_6SL6_sasa.txt	A	Ser	96	Tyr	non-interface_residue
P04637_6SL6_sasa.txt	A	Ser	96	Pro	non-interface_residue
P04637_6SL6_sasa.txt	A	Gly	226	Ala	interface_residue
P04637_6SL6_sasa.txt	A	Cys	229	Arg	core_residue
P04637_6SL6_sasa.txt	A	Pro	223	His	non-interface_residue
P04637_6SL6_sasa.txt	A	Val	217	Met	core_residue
P04637_6SL6_sasa.txt	A	Val	217	Leu	core_residue
P04637_6SL6_sasa.txt	A	Gln	165	Glu	non-interface_residue
P04637_6SL6_sasa.txt	A	Lys	164	Thr	interface_residue
P04637_6SL6_sasa.txt	A	Lys	164	Gln	interface_residue
P04637_6SL6_sasa.txt	A	Ser	241	Val	non-interface_residue
P04637_6SL6_sasa.txt	A	Ser	90	Leu	interface_residue
P04637_6SL6_sasa.txt	A	Pro	89	Phe	interface_residue
P04637_6SL6_sasa.txt	A	Tyr	107	Gln	non-interface_residue
P04637_6SL6_sasa.txt	A	Gln	100	Arg	non-interface_residue
P04637_6SL6_sasa.txt	A	Gly	108	Arg	core_residue
P04637_6SL6_sasa.txt	A	Gly	226	Arg	interface_residue
P04637_6SL6_sasa.txt	A	Gly	108	Cys	core_residue
P04637_6SL6_sasa.txt	A	Pro	98	Phe	non-interface_residue
P04637_6SL6_sasa.txt	A	Phe	109	Leu	core_residue
P04637_6SL6_sasa.txt	A	Pro	98	Thr	non-interface_residue
P04637_6SL6_sasa.txt	A	Tyr	220	Leu	non-interface_residue
P04637_6SL6_sasa.txt	A	Gly	266	Ser	core_residue
P04637_6SL6_sasa.txt	A	Thr	102	Pro	interface_residue
P04637_6SL6_sasa.txt	A	Gln	104	Leu	interface_residue
P04637_6SL6_sasa.txt	A	Arg	248	Tyr	interface_residue
P04637_6SL6_sasa.txt	A	Tyr	103	Phe	interface_residue
P04637_6SL6_sasa.txt	A	Ser	94	Pro	core_residue
P04637_6SL6_sasa.txt	A	Ser	96	Cys	non-interface_residue
P04637_6SL6_sasa.txt	A	Pro	92	Thr	interface_residue
P04637_6SL6_sasa.txt	A	Ala	161	Asn	core_residue
P04637_6SL6_sasa.txt	A	His	214	Ala	core_residue
P04637_6SL6_sasa.txt	A	Pro	92	Ala	interface_residue
P04637_6SL6_sasa.txt	A	Gly	279	Ala	core_residue
P04637_6SL6_sasa.txt	A	Gln	104	His	interface_residue
P04637_6SL6_sasa.txt	A	Arg	174	His	core_residue
P04637_6SL6_sasa.txt	A	Pro	92	His	interface_residue
P04637_6SL6_sasa.txt	A	Asp	184	Gly	non-interface_residue
P04637_6SL6_sasa.txt	A	Lys	101	Asn	interface_residue
P04637_6SL6_sasa.txt	A	Leu	289	Ile	non-interface_residue
P04637_6SL6_sasa.txt	A	Pro	92	Leu	interface_residue
P04637_6SL6_sasa.txt	A	Val	97	Asp	non-interface_residue
P04637_6SL6_sasa.txt	A	Ser	106	Ile	interface_residue
P04637_6SL6_sasa.txt	A	Arg	248	His	interface_residue
P04637_6SL6_sasa.txt	A	Gln	100	His	non-interface_residue
P04637_6SL6_sasa.txt	A	Leu	93	Met	interface_residue
P04637_6SL6_sasa.txt	A	Gly	112	Cys	core_residue
P04637_6SL6_sasa.txt	A	Lys	292	Ile	interface_residue
P04637_6SL6_sasa.txt	A	Glu	271	Pro	core_residue
P04637_6SL6_sasa.txt	A	Asp	259	Ser	non-interface_residue
P04637_6SL6_sasa.txt	A	Ser	260	Pro	interface_residue
P04637_6SL6_sasa.txt	A	Ser	261	Cys	interface_residue
P04637_6SL6_sasa.txt	A	Ser	261	Ile	interface_residue
P04637_6SL6_sasa.txt	A	Gly	262	Arg	non-interface_residue
P04637_6SL6_sasa.txt	A	Gly	262	His	non-interface_residue
P04637_6SL6_sasa.txt	A	Leu	264	Val	non-interface_residue
P04637_6SL6_sasa.txt	A	Leu	264	Pro	non-interface_residue
P04637_6SL6_sasa.txt	A	Leu	264	Arg	non-interface_residue
P04637_6SL6_sasa.txt	A	Leu	265	Gln	non-interface_residue
P04637_6SL6_sasa.txt	A	Arg	273	Ile	interface_residue
P04637_6SL6_sasa.txt	A	Lys	291	Gln	interface_residue
P04637_6SL6_sasa.txt	A	Arg	273	Tyr	interface_residue
P04637_6SL6_sasa.txt	A	Ala	276	Phe	interface_residue
P04637_6SL6_sasa.txt	A	Asp	281	Arg	core_residue
P04637_6SL6_sasa.txt	A	Arg	282	His	non-interface_residue
P04637_6SL6_sasa.txt	A	Arg	283	Ser	interface_residue
P04637_6SL6_sasa.txt	A	Thr	284	Ser	non-interface_residue
P04637_6SL6_sasa.txt	A	Glu	287	Val	interface_residue
P04637_6SL6_sasa.txt	A	Glu	287	Ala	interface_residue
P04637_6SL6_sasa.txt	A	Asn	288	His	interface_residue
P04637_6SL6_sasa.txt	A	Asn	288	Lys	interface_residue
P04637_6SL6_sasa.txt	A	Leu	289	Val	non-interface_residue
P04637_6SL6_sasa.txt	A	Leu	289	Arg	non-interface_residue
P04637_6SL6_sasa.txt	A	Arg	290	Ser	interface_residue
P04637_6SL6_sasa.txt	A	Pro	250	Arg	non-interface_residue
P04637_6SL6_sasa.txt	A	Pro	250	Thr	non-interface_residue
P04637_6SL6_sasa.txt	A	Gly	112	Asp	core_residue
P04637_6SL6_sasa.txt	A	Asp	186	Val	non-interface_residue
P04637_6SL6_sasa.txt	A	Pro	153	Phe	interface_residue
P04637_6SL6_sasa.txt	A	Pro	153	His	interface_residue
P04637_6SL6_sasa.txt	A	Gly	154	Ala	non-interface_residue
P04637_6SL6_sasa.txt	A	Thr	155	Leu	core_residue
P04637_6SL6_sasa.txt	A	Val	157	Glu	core_residue
P04637_6SL6_sasa.txt	A	Ala	161	Phe	core_residue
P04637_6SL6_sasa.txt	A	Ala	161	Gly	core_residue
P04637_6SL6_sasa.txt	A	Lys	164	Arg	interface_residue
P04637_6SL6_sasa.txt	A	Ser	166	Thr	interface_residue
P04637_6SL6_sasa.txt	A	Ser	166	Gly	interface_residue
[truncated: 183,384 more rows]
