# Supplementary material for: Mutational Disruption of TP53: A Structural Approach to Understanding Chemoresistance
Source: Int J Mol Sci. 2025 Sep 18;26(18):9135. doi: 10.3390/ijms26189135 (PMC12470219; doi:10.3390/ijms26189135)
Supplement: Supplementary file 1 [file ijms-26-09135-s001.zip › supplementary S2.csv]

PDB_NAME	CHAIN_ID	WILD_TYPE	POSTION	MUTANT_TYPE	LOCATIONS	mCSM	MAESTRO	FOLDX	mCSM_CLASS	MAESTRO_CLASS	FOLDX_CLASS	AGREEMENT	ALPHAMISSENCE_SCOR	ALPHA_CLASS	FRQUENCY
P04637_7EEU	A	P	278	S	core_residue	-2.775	2.087646	3.30553	Highly Destabilizing	Highly Destabilizing	Highly Destabilizing	Yes Highly Destabilizing	0.9988	likely_pathogenic	236
P04637_7EEU	A	Y	236	C	core_residue	-2.528	1.606867	5.03301	Highly Destabilizing	Highly Destabilizing	Highly Destabilizing	Yes Highly Destabilizing	0.9599	likely_pathogenic	182
P04637_7EEU	A	P	278	T	core_residue	-2.509	1.717421	2.82241	Highly Destabilizing	Highly Destabilizing	Highly Destabilizing	Yes Highly Destabilizing	0.9974	likely_pathogenic	74
P04637_7EEU	A	Y	163	H	core_residue	-2.745	2.180196	2.0107	Highly Destabilizing	Highly Destabilizing	Highly Destabilizing	Yes Highly Destabilizing	0.9929	likely_pathogenic	64
P04637_7EEU	A	V	274	A	Protein DNA interface	-2.244	1.711135	2.50646	Highly Destabilizing	Highly Destabilizing	Highly Destabilizing	Yes Highly Destabilizing	0.9908	likely_pathogenic	53
P04637_7EEU	A	C	238	S	around ZN metal	-2.228	2.820195	6.63543	Highly Destabilizing	Highly Destabilizing	Highly Destabilizing	Yes Highly Destabilizing	0.9996	likely_pathogenic	46
P04637_7EEU	A	I	251	N	core_residue	-2.963	2.67783	4.37016	Highly Destabilizing	Highly Destabilizing	Highly Destabilizing	Yes Highly Destabilizing	0.9968	likely_pathogenic	45
P04637_7EEU	A	I	195	N	core_residue	-2.872	3.285653	2.8181	Highly Destabilizing	Highly Destabilizing	Highly Destabilizing	Yes Highly Destabilizing	0.998	likely_pathogenic	45
P04637_7EEU	A	Y	163	N	core_residue	-3.283	3.250904	3.58964	Highly Destabilizing	Highly Destabilizing	Highly Destabilizing	Yes Highly Destabilizing	0.9958	likely_pathogenic	44
P04637_7EEU	A	Y	205	D	non-interface_residue	-2.725	2.642904	5.91201	Highly Destabilizing	Highly Destabilizing	Highly Destabilizing	Yes Highly Destabilizing	0.9971	likely_pathogenic	43
P04637_7EEU	A	Y	220	S	core_residue	-3.311	2.791195	4.91181	Highly Destabilizing	Highly Destabilizing	Highly Destabilizing	Yes Highly Destabilizing	0.9754	likely_pathogenic	41
P04637_7EEU	A	A	161	D	core_residue	-2.311	2.056762	3.13041	Highly Destabilizing	Highly Destabilizing	Highly Destabilizing	Yes Highly Destabilizing	0.9987	likely_pathogenic	36
P04637_7EEU	A	Y	220	N	core_residue	-2.903	2.343811	4.6242	Highly Destabilizing	Highly Destabilizing	Highly Destabilizing	Yes Highly Destabilizing	0.9869	likely_pathogenic	35
P04637_7EEU	A	Y	234	N	core_residue	-3.121	3.232712	2.16937	Highly Destabilizing	Highly Destabilizing	Highly Destabilizing	Yes Highly Destabilizing	0.9909	likely_pathogenic	35
P04637_7EEU	A	V	157	G	core_residue	-2.905	3.545718	5.48007	Highly Destabilizing	Highly Destabilizing	Highly Destabilizing	Yes Highly Destabilizing	0.9524	likely_pathogenic	34
P04637_7EEU	A	Y	236	N	core_residue	-3.508	3.487692	5.70188	Highly Destabilizing	Highly Destabilizing	Highly Destabilizing	Yes Highly Destabilizing	0.9869	likely_pathogenic	33
P04637_7EEU	A	V	173	G	core_residue	-2.916	2.975602	4.17368	Highly Destabilizing	Highly Destabilizing	Highly Destabilizing	Yes Highly Destabilizing	0.9863	likely_pathogenic	31
P04637_7EEU	A	L	145	Q	core_residue	-2.798	2.587912	4.03394	Highly Destabilizing	Highly Destabilizing	Highly Destabilizing	Yes Highly Destabilizing	0.9799	likely_pathogenic	30
P04637_7EEU	A	L	111	Q	non-interface_residue	-2.112	1.551003	3.60005	Highly Destabilizing	Highly Destabilizing	Highly Destabilizing	Yes Highly Destabilizing	0.9593	likely_pathogenic	30
P04637_7EEU	A	Y	236	H	core_residue	-2.373	2.020484	4.43756	Highly Destabilizing	Highly Destabilizing	Highly Destabilizing	Yes Highly Destabilizing	0.982	likely_pathogenic	30
P04637_7EEU	A	V	143	A	core_residue	-2.056	1.904619	3.21666	Highly Destabilizing	Highly Destabilizing	Highly Destabilizing	Yes Highly Destabilizing	0.9245	likely_pathogenic	29
P04637_7EEU	A	I	251	S	core_residue	-3.584	3.211211	4.3657	Highly Destabilizing	Highly Destabilizing	Highly Destabilizing	Yes Highly Destabilizing	0.992	likely_pathogenic	28
P04637_7EEU	A	I	255	S	core_residue	-3.192	3.571264	5.61076	Highly Destabilizing	Highly Destabilizing	Highly Destabilizing	Yes Highly Destabilizing	0.9923	likely_pathogenic	28
P04637_7EEU	A	Y	205	S	non-interface_residue	-2.753	2.728935	5.66122	Highly Destabilizing	Highly Destabilizing	Highly Destabilizing	Yes Highly Destabilizing	0.9955	likely_pathogenic	28
P04637_7EEU	A	V	218	G	core_residue	-2.59	2.988209	4.30004	Highly Destabilizing	Highly Destabilizing	Highly Destabilizing	Yes Highly Destabilizing	0.9144	likely_pathogenic	28
P04637_7EEU	A	Y	126	D	non-interface_residue	-3.029	2.986086	5.15626	Highly Destabilizing	Highly Destabilizing	Highly Destabilizing	Yes Highly Destabilizing	0.995	likely_pathogenic	27
P04637_7EEU	A	F	270	S	core_residue	-3.537	3.693974	5.74847	Highly Destabilizing	Highly Destabilizing	Highly Destabilizing	Yes Highly Destabilizing	0.9952	likely_pathogenic	27
P04637_7EEU	A	Y	126	N	non-interface_residue	-2.391	2.743769	4.67179	Highly Destabilizing	Highly Destabilizing	Highly Destabilizing	Yes Highly Destabilizing	0.9806	likely_pathogenic	26
P04637_7EEU	A	I	255	N	core_residue	-2.467	3.087409	3.37544	Highly Destabilizing	Highly Destabilizing	Highly Destabilizing	Yes Highly Destabilizing	0.9967	likely_pathogenic	25
P04637_7EEU	A	V	173	A	core_residue	-2.424	1.91207	3.25233	Highly Destabilizing	Highly Destabilizing	Highly Destabilizing	Yes Highly Destabilizing	0.9926	likely_pathogenic	25
P04637_7EEU	A	V	197	G	core_residue	-2.648	2.711869	5.04754	Highly Destabilizing	Highly Destabilizing	Highly Destabilizing	Yes Highly Destabilizing	0.9	likely_pathogenic	25
P04637_7EEU	A	V	157	D	core_residue	-3.236	3.489611	4.67554	Highly Destabilizing	Highly Destabilizing	Highly Destabilizing	Yes Highly Destabilizing	0.9992	likely_pathogenic	24
P04637_7EEU	A	A	159	D	core_residue	-2.146	1.641696	2.19893	Highly Destabilizing	Highly Destabilizing	Highly Destabilizing	Yes Highly Destabilizing	0.9985	likely_pathogenic	23
P04637_7EEU	A	L	257	Q	core_residue	-2.613	2.797331	2.71578	Highly Destabilizing	Highly Destabilizing	Highly Destabilizing	Yes Highly Destabilizing	0.9953	likely_pathogenic	23
P04637_7EEU	A	V	274	D	Protein DNA interface	-3.075	2.989321	3.75868	Highly Destabilizing	Highly Destabilizing	Highly Destabilizing	Yes Highly Destabilizing	0.9991	likely_pathogenic	23
P04637_7EEU	A	H	193	N	core_residue	-2.029	1.716217	994.158	Highly Destabilizing	Highly Destabilizing	Highly Destabilizing	Yes Highly Destabilizing	0.9845	likely_pathogenic	22
P04637_7EEU	A	V	274	G	Protein DNA interface	-2.69	2.925061	4.46215	Highly Destabilizing	Highly Destabilizing	Highly Destabilizing	Yes Highly Destabilizing	0.989	likely_pathogenic	22
P04637_7EEU	A	I	195	S	core_residue	-3.446	3.388192	4.72219	Highly Destabilizing	Highly Destabilizing	Highly Destabilizing	Yes Highly Destabilizing	0.9967	likely_pathogenic	21
P04637_7EEU	A	I	254	S	core_residue	-2.786	2.177986	4.71226	Highly Destabilizing	Highly Destabilizing	Highly Destabilizing	Yes Highly Destabilizing	0.9848	likely_pathogenic	21
P04637_7EEU	A	Y	236	D	core_residue	-3.64	4.052991	6.49382	Highly Destabilizing	Highly Destabilizing	Highly Destabilizing	Yes Highly Destabilizing	0.9936	likely_pathogenic	21
P04637_7EEU	A	I	255	T	core_residue	-2.7	2.237448	3.91668	Highly Destabilizing	Highly Destabilizing	Highly Destabilizing	Yes Highly Destabilizing	0.9812	likely_pathogenic	20
P04637_7EEU	A	L	194	H	core_residue	-2.702	2.852051	1.70534	Highly Destabilizing	Highly Destabilizing	Highly Destabilizing	Yes Highly Destabilizing	0.9974	likely_pathogenic	19
P04637_7EEU	A	V	197	E	core_residue	-2.768	2.212685	3.43482	Highly Destabilizing	Highly Destabilizing	Highly Destabilizing	Yes Highly Destabilizing	0.9891	likely_pathogenic	19
P04637_7EEU	A	L	145	R	core_residue	-2.305	1.579103	4.40271	Highly Destabilizing	Highly Destabilizing	Highly Destabilizing	Yes Highly Destabilizing	0.9863	likely_pathogenic	18
P04637_7EEU	A	Y	163	D	core_residue	-3.932	3.933796	2.4482	Highly Destabilizing	Highly Destabilizing	Highly Destabilizing	Yes Highly Destabilizing	0.9992	likely_pathogenic	18
P04637_7EEU	A	V	147	G	core_residue	-2.356	1.884641	2.6694	Highly Destabilizing	Highly Destabilizing	Highly Destabilizing	Yes Highly Destabilizing	0.6169	likely_pathogenic	17
P04637_7EEU	A	V	272	G	core_residue	-2.997	3.500137	4.66454	Highly Destabilizing	Highly Destabilizing	Highly Destabilizing	Yes Highly Destabilizing	0.8186	likely_pathogenic	17
P04637_7EEU	A	V	216	G	core_residue	-2.775	3.673559	5.78561	Highly Destabilizing	Highly Destabilizing	Highly Destabilizing	Yes Highly Destabilizing	0.9564	likely_pathogenic	16
P04637_7EEU	A	I	162	N	core_residue	-2.719	3.044848	3.77797	Highly Destabilizing	Highly Destabilizing	Highly Destabilizing	Yes Highly Destabilizing	0.9882	likely_pathogenic	16
P04637_7EEU	A	V	272	E	core_residue	-3.019	2.690942	2.78662	Highly Destabilizing	Highly Destabilizing	Highly Destabilizing	Yes Highly Destabilizing	0.9937	likely_pathogenic	16
P04637_7EEU	A	F	109	S	core_residue	-3.569	3.145579	7.65187	Highly Destabilizing	Highly Destabilizing	Highly Destabilizing	Yes Highly Destabilizing	0.9989	likely_pathogenic	16
P04637_7EEU	A	I	232	S	core_residue	-2.641	2.48429	3.98072	Highly Destabilizing	Highly Destabilizing	Highly Destabilizing	Yes Highly Destabilizing	0.9826	likely_pathogenic	16
P04637_7EEU	A	Y	234	D	core_residue	-3.141	3.997831	5.02175	Highly Destabilizing	Highly Destabilizing	Highly Destabilizing	Yes Highly Destabilizing	0.9975	likely_pathogenic	16
P04637_7EEU	A	Y	234	S	core_residue	-3.49	4.059312	3.56001	Highly Destabilizing	Highly Destabilizing	Highly Destabilizing	Yes Highly Destabilizing	0.9852	likely_pathogenic	15
P04637_7EEU	A	F	134	S	core_residue	-3.684	3.104855	4.9771	Highly Destabilizing	Highly Destabilizing	Highly Destabilizing	Yes Highly Destabilizing	0.9992	likely_pathogenic	15
P04637_7EEU	A	V	143	G	core_residue	-2.659	3.305525	5.39579	Highly Destabilizing	Highly Destabilizing	Highly Destabilizing	Yes Highly Destabilizing	0.9773	likely_pathogenic	15
P04637_7EEU	A	L	257	R	core_residue	-2.097	2.142002	4.86878	Highly Destabilizing	Highly Destabilizing	Highly Destabilizing	Yes Highly Destabilizing	0.9938	likely_pathogenic	14
P04637_7EEU	A	V	143	E	core_residue	-2.876	2.472835	3.506	Highly Destabilizing	Highly Destabilizing	Highly Destabilizing	Yes Highly Destabilizing	0.997	likely_pathogenic	14
P04637_7EEU	A	V	173	E	core_residue	-3	2.901645	5.27226	Highly Destabilizing	Highly Destabilizing	Highly Destabilizing	Yes Highly Destabilizing	0.9987	likely_pathogenic	13
P04637_7EEU	A	V	218	E	core_residue	-2.694	2.248495	2.11539	Highly Destabilizing	Highly Destabilizing	Highly Destabilizing	Yes Highly Destabilizing	0.99	likely_pathogenic	13
P04637_7EEU	A	Y	205	N	non-interface_residue	-2.389	2.231289	4.47871	Highly Destabilizing	Highly Destabilizing	Highly Destabilizing	Yes Highly Destabilizing	0.9856	likely_pathogenic	13
P04637_7EEU	A	Y	220	D	core_residue	-2.531	2.881265	4.77111	Highly Destabilizing	Highly Destabilizing	Highly Destabilizing	Yes Highly Destabilizing	0.9974	likely_pathogenic	12
P04637_7EEU	A	Y	236	S	core_residue	-3.915	3.7691	6.51472	Highly Destabilizing	Highly Destabilizing	Highly Destabilizing	Yes Highly Destabilizing	0.9891	likely_pathogenic	11
P04637_7EEU	A	Y	163	S	core_residue	-3.656	3.642526	4.57551	Highly Destabilizing	Highly Destabilizing	Highly Destabilizing	Yes Highly Destabilizing	0.9949	likely_pathogenic	11
P04637_7EEU	A	R	267	G	between dimers interface & non-interface_residue	-2.429	1.982171	1.64439	Highly Destabilizing	Highly Destabilizing	Highly Destabilizing	Yes Highly Destabilizing	0.9913	likely_pathogenic	11
P04637_7EEU	A	I	162	S	core_residue	-3.367	3.207886	2.87985	Highly Destabilizing	Highly Destabilizing	Highly Destabilizing	Yes Highly Destabilizing	0.9693	likely_pathogenic	11
P04637_7EEU	A	F	113	S	core_residue	-3.428	2.323751	4.82537	Highly Destabilizing	Highly Destabilizing	Highly Destabilizing	Yes Highly Destabilizing	0.9952	likely_pathogenic	11
P04637_7EEU	A	V	272	A	core_residue	-2.452	2.158426	3.46557	Highly Destabilizing	Highly Destabilizing	Highly Destabilizing	Yes Highly Destabilizing	0.9028	likely_pathogenic	10
P04637_7EEU	A	V	216	E	core_residue	-2.984	2.847705	7.854	Highly Destabilizing	Highly Destabilizing	Highly Destabilizing	Yes Highly Destabilizing	0.9979	likely_pathogenic	10
P04637_7EEU	A	V	157	A	core_residue	-2.298	2.244365	3.56932	Highly Destabilizing	Highly Destabilizing	Highly Destabilizing	Yes Highly Destabilizing	0.9464	likely_pathogenic	9
P04637_7EEU	A	Y	126	S	non-interface_residue	-2.748	3.321139	5.0515	Highly Destabilizing	Highly Destabilizing	Highly Destabilizing	Yes Highly Destabilizing	0.97	likely_pathogenic	8
P04637_7EEU	A	V	216	A	core_residue	-2.221	2.13039	3.2005	Highly Destabilizing	Highly Destabilizing	Highly Destabilizing	Yes Highly Destabilizing	0.7484	likely_pathogenic	6
P04637_7EEU	A	C	124	G	core_residue	-2.008	2.472674	1.71879	Highly Destabilizing	Highly Destabilizing	Highly Destabilizing	Yes Highly Destabilizing	0.5754	likely_pathogenic	6
P04637_7EEU	A	I	251	T	core_residue	-3.184	1.978029	3.21233	Highly Destabilizing	Highly Destabilizing	Highly Destabilizing	Yes Highly Destabilizing	0.9767	likely_pathogenic	5
P04637_7EEU	A	V	218	A	core_residue	-2.097	1.885399	2.90953	Highly Destabilizing	Highly Destabilizing	Highly Destabilizing	Yes Highly Destabilizing	0.8565	likely_pathogenic	4
P04637_7EEU	A	V	272	K	core_residue	-2.007	2.863932	5.05736	Highly Destabilizing	Highly Destabilizing	Highly Destabilizing	Yes Highly Destabilizing	0.9971	likely_pathogenic	3
P04637_7EEU	A	V	217	E	core_residue	-2.756	1.812261	3.43668	Highly Destabilizing	Highly Destabilizing	Highly Destabilizing	Yes Highly Destabilizing	0.8706	likely_pathogenic	3
P04637_7EEU	A	I	254	D	core_residue	-2.797	2.646613	4.24304	Highly Destabilizing	Highly Destabilizing	Highly Destabilizing	Yes Highly Destabilizing	0.9995	likely_pathogenic	2
P04637_7EEU	A	V	157	E	core_residue	-2.936	2.868902	4.3821	Highly Destabilizing	Highly Destabilizing	Highly Destabilizing	Yes Highly Destabilizing	0.9966	likely_pathogenic	1
P04637_7EEU	A	Y	234	R	core_residue	-2.134	2.313245	3.56	Highly Destabilizing	Highly Destabilizing	Highly Destabilizing	Yes Highly Destabilizing	0.997	likely_pathogenic	1
P04637_7EEU	A	I	195	K	core_residue	-2.335	2.93196	3.77174	Highly Destabilizing	Highly Destabilizing	Highly Destabilizing	Yes Highly Destabilizing	0.9982	likely_pathogenic	1
P04637_8DC8	A	I	195	T	core_residue	-2.978	2.244438	3.22406	Highly Destabilizing	Highly Destabilizing	Highly Destabilizing	Yes Highly Destabilizing	0.9962	likely_pathogenic	241
P04637_8DC8	A	P	278	S	core_residue	-2.55	2.077669	4.20466	Highly Destabilizing	Highly Destabilizing	Highly Destabilizing	Yes Highly Destabilizing	0.9988	likely_pathogenic	236
P04637_8DC8	A	R	282	G	non-interface_residue	-2.113	1.711822	2.32044	Highly Destabilizing	Highly Destabilizing	Highly Destabilizing	Yes Highly Destabilizing	0.9871	likely_pathogenic	78
P04637_8DC8	A	G	279	E	core_residue	-2.698	2.273318	8.38014	Highly Destabilizing	Highly Destabilizing	Highly Destabilizing	Yes Highly Destabilizing	0.9986	likely_pathogenic	66
P04637_8DC8	A	K	132	E	core_residue	-2.114	2.164768	2.72822	Highly Destabilizing	Highly Destabilizing	Highly Destabilizing	Yes Highly Destabilizing	0.9978	likely_pathogenic	53
P04637_8DC8	A	V	274	A	core_residue	-2.294	1.776404	2.97152	Highly Destabilizing	Highly Destabilizing	Highly Destabilizing	Yes Highly Destabilizing	0.9908	likely_pathogenic	53
P04637_8DC8	A	C	238	S	around ZN metal	-2.651	3.1001	6.69698	Highly Destabilizing	Highly Destabilizing	Highly Destabilizing	Yes Highly Destabilizing	0.9996	likely_pathogenic	46
P04637_8DC8	A	I	195	N	core_residue	-2.795	3.187181	3.00607	Highly Destabilizing	Highly Destabilizing	Highly Destabilizing	Yes Highly Destabilizing	0.998	likely_pathogenic	45
P04637_8DC8	A	I	251	N	core_residue	-2.906	2.695685	4.95108	Highly Destabilizing	Highly Destabilizing	Highly Destabilizing	Yes Highly Destabilizing	0.9968	likely_pathogenic	45
P04637_8DC8	A	Y	163	N	core_residue	-3.358	3.200025	2.56504	Highly Destabilizing	Highly Destabilizing	Highly Destabilizing	Yes Highly Destabilizing	0.9958	likely_pathogenic	44
P04637_8DC8	A	Y	205	D	non-interface_residue	-2.87	2.737619	5.96165	Highly Destabilizing	Highly Destabilizing	Highly Destabilizing	Yes Highly Destabilizing	0.9971	likely_pathogenic	43
P04637_8DC8	A	C	238	R	around ZN metal	-2.082	2.41295	27.0196	Highly Destabilizing	Highly Destabilizing	Highly Destabilizing	Yes Highly Destabilizing	0.9997	likely_pathogenic	37
P04637_8DC8	A	A	161	D	core_residue	-2.567	1.956827	2.49286	Highly Destabilizing	Highly Destabilizing	Highly Destabilizing	Yes Highly Destabilizing	0.9987	likely_pathogenic	36
P04637_8DC8	A	Y	234	N	core_residue	-3.295	3.217209	1.79922	Highly Destabilizing	Highly Destabilizing	Highly Destabilizing	Yes Highly Destabilizing	0.9909	likely_pathogenic	35
P04637_8DC8	A	V	157	G	core_residue	-3.163	3.580273	5.34553	Highly Destabilizing	Highly Destabilizing	Highly Destabilizing	Yes Highly Destabilizing	0.9524	likely_pathogenic	34
P04637_8DC8	A	Y	236	N	core_residue	-3.737	3.33756	5.49541	Highly Destabilizing	Highly Destabilizing	Highly Destabilizing	Yes Highly Destabilizing	0.9869	likely_pathogenic	33
P04637_8DC8	A	V	173	G	core_residue	-2.997	2.996673	4.30039	Highly Destabilizing	Highly Destabilizing	Highly Destabilizing	Yes Highly Destabilizing	0.9863	likely_pathogenic	31
P04637_8DC8	A	L	111	Q	core_residue	-2.118	1.702038	4.5878	Highly Destabilizing	Highly Destabilizing	Highly Destabilizing	Yes Highly Destabilizing	0.9593	likely_pathogenic	30
P04637_8DC8	A	Y	236	H	core_residue	-2.499	1.877725	4.30968	Highly Destabilizing	Highly Destabilizing	Highly Destabilizing	Yes Highly Destabilizing	0.982	likely_pathogenic	30
P04637_8DC8	A	L	145	Q	ligand interaction (R50)	-2.144	2.411503	3.11098	Highly Destabilizing	Highly Destabilizing	Highly Destabilizing	Yes Highly Destabilizing	0.9799	likely_pathogenic	30
P04637_8DC8	A	V	218	G	core_residue	-2.711	2.976793	4.36446	Highly Destabilizing	Highly Destabilizing	Highly Destabilizing	Yes Highly Destabilizing	0.9144	likely_pathogenic	28
P04637_8DC8	A	I	251	S	core_residue	-3.536	3.14645	4.84488	Highly Destabilizing	Highly Destabilizing	Highly Destabilizing	Yes Highly Destabilizing	0.992	likely_pathogenic	28
P04637_8DC8	A	I	255	S	core_residue	-3.47	3.358039	5.64479	Highly Destabilizing	Highly Destabilizing	Highly Destabilizing	Yes Highly Destabilizing	0.9923	likely_pathogenic	28
P04637_8DC8	A	Y	205	S	non-interface_residue	-2.701	2.905872	5.3288	Highly Destabilizing	Highly Destabilizing	Highly Destabilizing	Yes Highly Destabilizing	0.9955	likely_pathogenic	28
P04637_8DC8	A	F	270	S	core_residue	-3.414	3.796944	5.45888	Highly Destabilizing	Highly Destabilizing	Highly Destabilizing	Yes Highly Destabilizing	0.9952	likely_pathogenic	27
P04637_8DC8	A	Y	126	D	non-interface_residue	-2.787	2.931804	4.67184	Highly Destabilizing	Highly Destabilizing	Highly Destabilizing	Yes Highly Destabilizing	0.995	likely_pathogenic	27
P04637_8DC8	A	Y	126	N	non-interface_residue	-2.246	2.502875	3.09399	Highly Destabilizing	Highly Destabilizing	Highly Destabilizing	Yes Highly Destabilizing	0.9806	likely_pathogenic	26
P04637_8DC8	A	V	173	A	core_residue	-2.508	1.813847	2.09635	Highly Destabilizing	Highly Destabilizing	Highly Destabilizing	Yes Highly Destabilizing	0.9926	likely_pathogenic	25
P04637_8DC8	A	V	197	G	core_residue	-2.5	2.753401	5.07538	Highly Destabilizing	Highly Destabilizing	Highly Destabilizing	Yes Highly Destabilizing	0.9	likely_pathogenic	25
P04637_8DC8	A	I	255	N	core_residue	-2.816	3.09156	2.37066	Highly Destabilizing	Highly Destabilizing	Highly Destabilizing	Yes Highly Destabilizing	0.9967	likely_pathogenic	25
P04637_8DC8	A	L	257	P	ligand interaction (R50)	-2.043	2.117908	12.827	Highly Destabilizing	Highly Destabilizing	Highly Destabilizing	Yes Highly Destabilizing	0.9993	likely_pathogenic	25
P04637_8DC8	A	V	157	D	core_residue	-3.568	3.473972	4.93231	Highly Destabilizing	Highly Destabilizing	Highly Destabilizing	Yes Highly Destabilizing	0.9992	likely_pathogenic	24
P04637_8DC8	A	A	159	D	core_residue	-2.326	1.562139	4.77019	Highly Destabilizing	Highly Destabilizing	Highly Destabilizing	Yes Highly Destabilizing	0.9985	likely_pathogenic	23
P04637_8DC8	A	V	172	D	core_residue	-2.797	2.886791	2.39002	Highly Destabilizing	Highly Destabilizing	Highly Destabilizing	Yes Highly Destabilizing	0.9749	likely_pathogenic	23
P04637_8DC8	A	V	274	D	core_residue	-2.951	3.239842	2.95325	Highly Destabilizing	Highly Destabilizing	Highly Destabilizing	Yes Highly Destabilizing	0.9991	likely_pathogenic	23
P04637_8DC8	A	L	257	Q	ligand interaction (R50)	-2.868	2.810046	2.55617	Highly Destabilizing	Highly Destabilizing	Highly Destabilizing	Yes Highly Destabilizing	0.9953	likely_pathogenic	23
P04637_8DC8	A	V	274	G	core_residue	-2.814	3.182854	4.74237	Highly Destabilizing	Highly Destabilizing	Highly Destabilizing	Yes Highly Destabilizing	0.989	likely_pathogenic	22
P04637_8DC8	A	I	195	S	core_residue	-3.382	3.351584	4.9593	Highly Destabilizing	Highly Destabilizing	Highly Destabilizing	Yes Highly Destabilizing	0.9967	likely_pathogenic	21
P04637_8DC8	A	Y	236	D	core_residue	-3.937	4.005589	6.2291	Highly Destabilizing	Highly Destabilizing	Highly Destabilizing	Yes Highly Destabilizing	0.9936	likely_pathogenic	21
P04637_8DC8	A	I	254	S	core_residue	-2.814	2.186054	5.71557	Highly Destabilizing	Highly Destabilizing	Highly Destabilizing	Yes Highly Destabilizing	0.9848	likely_pathogenic	21
P04637_8DC8	A	I	255	T	core_residue	-2.997	2.076983	3.83031	Highly Destabilizing	Highly Destabilizing	Highly Destabilizing	Yes Highly Destabilizing	0.9812	likely_pathogenic	20
P04637_8DC8	A	L	194	H	core_residue	-2.735	2.683902	3.04344	Highly Destabilizing	Highly Destabilizing	Highly Destabilizing	Yes Highly Destabilizing	0.9974	likely_pathogenic	19
P04637_8DC8	A	V	197	E	core_residue	-2.498	2.25404	5.08323	Highly Destabilizing	Highly Destabilizing	Highly Destabilizing	Yes Highly Destabilizing	0.9891	likely_pathogenic	19
P04637_8DC8	A	Y	163	D	core_residue	-3.933	3.98542	1.69498	Highly Destabilizing	Highly Destabilizing	Highly Destabilizing	Yes Highly Destabilizing	0.9992	likely_pathogenic	18
P04637_8DC8	A	V	272	G	core_residue	-3.049	3.398318	5.14293	Highly Destabilizing	Highly Destabilizing	Highly Destabilizing	Yes Highly Destabilizing	0.8186	likely_pathogenic	17
P04637_8DC8	A	I	162	N	core_residue	-2.788	3.148903	2.84799	Highly Destabilizing	Highly Destabilizing	Highly Destabilizing	Yes Highly Destabilizing	0.9882	likely_pathogenic	16
P04637_8DC8	A	V	216	G	core_residue	-2.827	3.520645	5.15375	Highly Destabilizing	Highly Destabilizing	Highly Destabilizing	Yes Highly Destabilizing	0.9564	likely_pathogenic	16
P04637_8DC8	A	I	232	S	core_residue	-2.555	2.606827	3.34796	Highly Destabilizing	Highly Destabilizing	Highly Destabilizing	Yes Highly Destabilizing	0.9826	likely_pathogenic	16
P04637_8DC8	A	Y	234	D	core_residue	-3.52	4.0775	4.97681	Highly Destabilizing	Highly Destabilizing	Highly Destabilizing	Yes Highly Destabilizing	0.9975	likely_pathogenic	16
P04637_8DC8	A	V	272	E	core_residue	-2.997	2.585599	5.03401	Highly Destabilizing	Highly Destabilizing	Highly Destabilizing	Yes Highly Destabilizing	0.9937	likely_pathogenic	16
P04637_8DC8	A	F	109	S	ligand interaction (R50)	-3.618	3.098809	6.42245	Highly Destabilizing	Highly Destabilizing	Highly Destabilizing	Yes Highly Destabilizing	0.9989	likely_pathogenic	16
P04637_8DC8	A	F	134	S	core_residue	-3.66	3.101272	5.18155	Highly Destabilizing	Highly Destabilizing	Highly Destabilizing	Yes Highly Destabilizing	0.9992	likely_pathogenic	15
P04637_8DC8	A	V	143	G	core_residue	-2.549	3.380646	4.90771	Highly Destabilizing	Highly Destabilizing	Highly Destabilizing	Yes Highly Destabilizing	0.9773	likely_pathogenic	15
P04637_8DC8	A	Y	234	S	core_residue	-3.6	4.073785	3.5565	Highly Destabilizing	Highly Destabilizing	Highly Destabilizing	Yes Highly Destabilizing	0.9852	likely_pathogenic	15
P04637_8DC8	A	V	143	E	core_residue	-2.741	2.630701	3.50869	Highly Destabilizing	Highly Destabilizing	Highly Destabilizing	Yes Highly Destabilizing	0.997	likely_pathogenic	14
P04637_8DC8	A	L	257	R	ligand interaction (R50)	-2.214	1.917463	4.43888	Highly Destabilizing	Highly Destabilizing	Highly Destabilizing	Yes Highly Destabilizing	0.9938	likely_pathogenic	14
P04637_8DC8	A	C	238	G	around ZN metal	-2.303	3.254397	8.989	Highly Destabilizing	Highly Destabilizing	Highly Destabilizing	Yes Highly Destabilizing	0.9956	likely_pathogenic	13
P04637_8DC8	A	V	173	E	core_residue	-3.169	2.998243	3.95842	Highly Destabilizing	Highly Destabilizing	Highly Destabilizing	Yes Highly Destabilizing	0.9987	likely_pathogenic	13
P04637_8DC8	A	V	218	E	core_residue	-2.941	2.183404	3.33652	Highly Destabilizing	Highly Destabilizing	Highly Destabilizing	Yes Highly Destabilizing	0.99	likely_pathogenic	13
P04637_8DC8	A	Y	205	N	non-interface_residue	-2.376	2.340232	3.82588	Highly Destabilizing	Highly Destabilizing	Highly Destabilizing	Yes Highly Destabilizing	0.9856	likely_pathogenic	13
P04637_8DC8	A	F	113	S	core_residue	-3.11	2.345216	4.82397	Highly Destabilizing	Highly Destabilizing	Highly Destabilizing	Yes Highly Destabilizing	0.9952	likely_pathogenic	11
P04637_8DC8	A	I	162	S	core_residue	-3.417	3.399646	2.94009	Highly Destabilizing	Highly Destabilizing	Highly Destabilizing	Yes Highly Destabilizing	0.9693	likely_pathogenic	11
P04637_8DC8	A	Y	163	S	core_residue	-3.739	3.724552	4.26941	Highly Destabilizing	Highly Destabilizing	Highly Destabilizing	Yes Highly Destabilizing	0.9949	likely_pathogenic	11
P04637_8DC8	A	Y	236	S	core_residue	-4.099	3.766367	6.78099	Highly Destabilizing	Highly Destabilizing	Highly Destabilizing	Yes Highly Destabilizing	0.9891	likely_pathogenic	11
P04637_8DC8	A	V	216	E	core_residue	-2.98	2.814593	7.35719	Highly Destabilizing	Highly Destabilizing	Highly Destabilizing	Yes Highly Destabilizing	0.9979	likely_pathogenic	10
P04637_8DC8	A	V	272	A	core_residue	-2.498	1.958279	3.59127	Highly Destabilizing	Highly Destabilizing	Highly Destabilizing	Yes Highly Destabilizing	0.9028	likely_pathogenic	10
P04637_8DC8	A	V	157	A	core_residue	-2.577	1.854311	3.5904	Highly Destabilizing	Highly Destabilizing	Highly Destabilizing	Yes Highly Destabilizing	0.9464	likely_pathogenic	9
P04637_8DC8	A	V	217	G	core_residue	-2.753	2.981294	3.85502	Highly Destabilizing	Highly Destabilizing	Highly Destabilizing	Yes Highly Destabilizing	0.7	likely_pathogenic	9
P04637_8DC8	A	Y	126	S	non-interface_residue	-2.627	3.217719	4.36565	Highly Destabilizing	Highly Destabilizing	Highly Destabilizing	Yes Highly Destabilizing	0.97	likely_pathogenic	8
P04637_8DC8	A	V	172	G	core_residue	-2.439	3.001059	2.50815	Highly Destabilizing	Highly Destabilizing	Highly Destabilizing	Yes Highly Destabilizing	0.8569	likely_pathogenic	7
P04637_8DC8	A	V	216	A	core_residue	-2.292	1.92325	3.42399	Highly Destabilizing	Highly Destabilizing	Highly Destabilizing	Yes Highly Destabilizing	0.7484	likely_pathogenic	6
P04637_8DC8	A	V	217	A	core_residue	-2.27	1.836733	2.59757	Highly Destabilizing	Highly Destabilizing	Highly Destabilizing	Yes Highly Destabilizing	0.3266	likely_benign	5
P04637_8DC8	A	I	251	T	core_residue	-3.152	1.874454	3.38786	Highly Destabilizing	Highly Destabilizing	Highly Destabilizing	Yes Highly Destabilizing	0.9767	likely_pathogenic	5
P04637_8DC8	A	W	146	G	ligand interaction (R50)	-2.618	2.629949	1.80234	Highly Destabilizing	Highly Destabilizing	Highly Destabilizing	Yes Highly Destabilizing	0.5479	ambiguous	5
P04637_8DC8	A	V	218	A	core_residue	-2.217	1.890577	3.01529	Highly Destabilizing	Highly Destabilizing	Highly Destabilizing	Yes Highly Destabilizing	0.8565	likely_pathogenic	4
P04637_8DC8	A	V	217	E	core_residue	-2.87	1.991872	3.04543	Highly Destabilizing	Highly Destabilizing	Highly Destabilizing	Yes Highly Destabilizing	0.8706	likely_pathogenic	3
P04637_8DC8	A	L	252	H	core_residue	-2.315	1.670635	2.87718	Highly Destabilizing	Highly Destabilizing	Highly Destabilizing	Yes Highly Destabilizing	0.6136	likely_pathogenic	3
P04637_8DC8	A	I	254	D	core_residue	-3.251	2.507459	3.05036	Highly Destabilizing	Highly Destabilizing	Highly Destabilizing	Yes Highly Destabilizing	0.9995	likely_pathogenic	2
P04637_8DC8	A	V	157	E	core_residue	-3.279	2.895866	5.78594	Highly Destabilizing	Highly Destabilizing	Highly Destabilizing	Yes Highly Destabilizing	0.9966	likely_pathogenic	1
P04637_8DC8	A	V	173	W	core_residue	-2.092	1.588425	20.0372	Highly Destabilizing	Highly Destabilizing	Highly Destabilizing	Yes Highly Destabilizing	0.9999	likely_pathogenic	1
P04637_8DC8	A	I	195	K	core_residue	-2.294	2.939161	3.81092	Highly Destabilizing	Highly Destabilizing	Highly Destabilizing	Yes Highly Destabilizing	0.9982	likely_pathogenic	1
P04637_8DC8	A	Y	234	R	core_residue	-2.247	2.204173	3.56833	Highly Destabilizing	Highly Destabilizing	Highly Destabilizing	Yes Highly Destabilizing	0.997	likely_pathogenic	1
P04637_8R1G	C	I	195	T	core_residue	-2.726	2.16788	2.65349	Highly Destabilizing	Highly Destabilizing	Highly Destabilizing	Yes Highly Destabilizing	0.9962	likely_pathogenic	241
P04637_8R1G	C	P	278	S	core_residue	-2.653	2.062101	3.47558	Highly Destabilizing	Highly Destabilizing	Highly Destabilizing	Yes Highly Destabilizing	0.9988	likely_pathogenic	236
P04637_8R1G	C	P	151	S	core_residue	-2.506	1.793392	4.76864	Highly Destabilizing	Highly Destabilizing	Highly Destabilizing	Yes Highly Destabilizing	0.961	likely_pathogenic	155
P04637_8R1G	C	K	132	N	core_residue	-2.288	2.198744	3.36381	Highly Destabilizing	Highly Destabilizing	Highly Destabilizing	Yes Highly Destabilizing	0.9987	likely_pathogenic	152
P04637_8R1G	C	R	282	G	between dimers interface & non-interface_residue	-2.426	1.810765	3.03382	Highly Destabilizing	Highly Destabilizing	Highly Destabilizing	Yes Highly Destabilizing	0.9871	likely_pathogenic	78
P04637_8R1G	C	P	278	T	core_residue	-2.408	1.946043	3.87506	Highly Destabilizing	Highly Destabilizing	Highly Destabilizing	Yes Highly Destabilizing	0.9974	likely_pathogenic	74
P04637_8R1G	C	Y	126	H	between dimers interface & core_residue	-2.029	1.571747	3.54206	Highly Destabilizing	Highly Destabilizing	Highly Destabilizing	Yes Highly Destabilizing	0.9448	likely_pathogenic	67
P04637_8R1G	C	G	279	E	core_residue	-2.821	2.078038	9.77466	Highly Destabilizing	Highly Destabilizing	Highly Destabilizing	Yes Highly Destabilizing	0.9986	likely_pathogenic	66
P04637_8R1G	C	Y	163	H	core_residue	-2.71	2.068558	2.35789	Highly Destabilizing	Highly Destabilizing	Highly Destabilizing	Yes Highly Destabilizing	0.9929	likely_pathogenic	64
P04637_8R1G	C	K	132	E	core_residue	-2.159	2.273402	3.02435	Highly Destabilizing	Highly Destabilizing	Highly Destabilizing	Yes Highly Destabilizing	0.9978	likely_pathogenic	53
P04637_8R1G	C	V	274	A	core_residue	-2.059	1.642143	2.90074	Highly Destabilizing	Highly Destabilizing	Highly Destabilizing	Yes Highly Destabilizing	0.9908	likely_pathogenic	53
P04637_8R1G	C	C	238	S	around ZN metal	-2.475	2.740707	8.1015	Highly Destabilizing	Highly Destabilizing	Highly Destabilizing	Yes Highly Destabilizing	0.9996	likely_pathogenic	46
P04637_8R1G	C	I	251	N	core_residue	-2.741	2.622712	4.76839	Highly Destabilizing	Highly Destabilizing	Highly Destabilizing	Yes Highly Destabilizing	0.9968	likely_pathogenic	45
P04637_8R1G	C	I	195	N	core_residue	-2.515	3.032999	2.23994	Highly Destabilizing	Highly Destabilizing	Highly Destabilizing	Yes Highly Destabilizing	0.998	likely_pathogenic	45
P04637_8R1G	C	Y	163	N	core_residue	-3.293	3.204008	2.88542	Highly Destabilizing	Highly Destabilizing	Highly Destabilizing	Yes Highly Destabilizing	0.9958	likely_pathogenic	44
P04637_8R1G	C	Y	205	D	non-interface_residue	-3.196	2.985076	5.7856	Highly Destabilizing	Highly Destabilizing	Highly Destabilizing	Yes Highly Destabilizing	0.9971	likely_pathogenic	43
P04637_8R1G	C	Y	220	S	core_residue	-3.171	3.277779	4.84082	Highly Destabilizing	Highly Destabilizing	Highly Destabilizing	Yes Highly Destabilizing	0.9754	likely_pathogenic	41
P04637_8R1G	C	A	161	D	core_residue	-2.023	1.810916	1.6426	Highly Destabilizing	Highly Destabilizing	Highly Destabilizing	Yes Highly Destabilizing	0.9987	likely_pathogenic	36
P04637_8R1G	C	Y	220	N	core_residue	-2.73	2.88301	4.40108	Highly Destabilizing	Highly Destabilizing	Highly Destabilizing	Yes Highly Destabilizing	0.9869	likely_pathogenic	35
P04637_8R1G	C	Y	234	N	core_residue	-3.123	3.080928	2.6131	Highly Destabilizing	Highly Destabilizing	Highly Destabilizing	Yes Highly Destabilizing	0.9909	likely_pathogenic	35
P04637_8R1G	C	V	157	G	core_residue	-2.809	3.419082	4.76672	Highly Destabilizing	Highly Destabilizing	Highly Destabilizing	Yes Highly Destabilizing	0.9524	likely_pathogenic	34
P04637_8R1G	C	Y	236	N	core_residue	-3.348	3.29641	5.6635	Highly Destabilizing	Highly Destabilizing	Highly Destabilizing	Yes Highly Destabilizing	0.9869	likely_pathogenic	33
P04637_8R1G	C	V	173	G	core_residue	-2.705	3.41055	3.62525	Highly Destabilizing	Highly Destabilizing	Highly Destabilizing	Yes Highly Destabilizing	0.9863	likely_pathogenic	31
P04637_8R1G	C	L	145	Q	core_residue	-2.364	2.319306	3.38318	Highly Destabilizing	Highly Destabilizing	Highly Destabilizing	Yes Highly Destabilizing	0.9799	likely_pathogenic	30
P04637_8R1G	C	Y	236	H	core_residue	-2.315	1.90968	4.49125	Highly Destabilizing	Highly Destabilizing	Highly Destabilizing	Yes Highly Destabilizing	0.982	likely_pathogenic	30
P04637_8R1G	C	V	143	A	core_residue	-2.16	1.770107	2.85	Highly Destabilizing	Highly Destabilizing	Highly Destabilizing	Yes Highly Destabilizing	0.9245	likely_pathogenic	29
P04637_8R1G	C	I	251	S	core_residue	-3.398	3.024915	5.01785	Highly Destabilizing	Highly Destabilizing	Highly Destabilizing	Yes Highly Destabilizing	0.992	likely_pathogenic	28
P04637_8R1G	C	I	255	S	core_residue	-3.078	3.289848	4.80238	Highly Destabilizing	Highly Destabilizing	Highly Destabilizing	Yes Highly Destabilizing	0.9923	likely_pathogenic	28
P04637_8R1G	C	V	218	G	core_residue	-2.761	2.819466	4.07079	Highly Destabilizing	Highly Destabilizing	Highly Destabilizing	Yes Highly Destabilizing	0.9144	likely_pathogenic	28
P04637_8R1G	C	Y	205	S	non-interface_residue	-2.933	3.082247	5.70153	Highly Destabilizing	Highly Destabilizing	Highly Destabilizing	Yes Highly Destabilizing	0.9955	likely_pathogenic	28
P04637_8R1G	C	Y	126	D	between dimers interface & core_residue	-3.395	3.287429	5.02336	Highly Destabilizing	Highly Destabilizing	Highly Destabilizing	Yes Highly Destabilizing	0.995	likely_pathogenic	27
P04637_8R1G	C	F	270	S	core_residue	-3.507	3.448827	6.01628	Highly Destabilizing	Highly Destabilizing	Highly Destabilizing	Yes Highly Destabilizing	0.9952	likely_pathogenic	27
P04637_8R1G	C	Y	126	N	between dimers interface & core_residue	-2.581	3.083735	3.51911	Highly Destabilizing	Highly Destabilizing	Highly Destabilizing	Yes Highly Destabilizing	0.9806	likely_pathogenic	26
P04637_8R1G	C	I	255	N	core_residue	-2.3	2.721116	3.23096	Highly Destabilizing	Highly Destabilizing	Highly Destabilizing	Yes Highly Destabilizing	0.9967	likely_pathogenic	25
P04637_8R1G	C	V	173	A	core_residue	-2.227	2.102423	2.62229	Highly Destabilizing	Highly Destabilizing	Highly Destabilizing	Yes Highly Destabilizing	0.9926	likely_pathogenic	25
P04637_8R1G	C	V	197	G	core_residue	-2.434	2.73094	4.60164	Highly Destabilizing	Highly Destabilizing	Highly Destabilizing	Yes Highly Destabilizing	0.9	likely_pathogenic	25
P04637_8R1G	C	V	157	D	core_residue	-3.242	3.391503	2.76071	Highly Destabilizing	Highly Destabilizing	Highly Destabilizing	Yes Highly Destabilizing	0.9992	likely_pathogenic	24
P04637_8R1G	C	A	159	D	core_residue	-2.073	1.532956	2.08184	Highly Destabilizing	Highly Destabilizing	Highly Destabilizing	Yes Highly Destabilizing	0.9985	likely_pathogenic	23
P04637_8R1G	C	L	257	Q	core_residue	-2.867	2.717073	4.09598	Highly Destabilizing	Highly Destabilizing	Highly Destabilizing	Yes Highly Destabilizing	0.9953	likely_pathogenic	23
P04637_8R1G	C	V	274	D	core_residue	-2.958	2.963398	2.74545	Highly Destabilizing	Highly Destabilizing	Highly Destabilizing	Yes Highly Destabilizing	0.9991	likely_pathogenic	23
P04637_8R1G	C	V	172	D	core_residue	-2.905	2.87888	2.01987	Highly Destabilizing	Highly Destabilizing	Highly Destabilizing	Yes Highly Destabilizing	0.9749	likely_pathogenic	23
P04637_8R1G	C	V	274	G	core_residue	-2.518	3.011363	4.32352	Highly Destabilizing	Highly Destabilizing	Highly Destabilizing	Yes Highly Destabilizing	0.989	likely_pathogenic	22
P04637_8R1G	C	I	195	S	core_residue	-3.125	2.941428	4.06964	Highly Destabilizing	Highly Destabilizing	Highly Destabilizing	Yes Highly Destabilizing	0.9967	likely_pathogenic	21
P04637_8R1G	C	I	254	S	core_residue	-2.567	2.146145	4.90571	Highly Destabilizing	Highly Destabilizing	Highly Destabilizing	Yes Highly Destabilizing	0.9848	likely_pathogenic	21
P04637_8R1G	C	Y	236	D	core_residue	-3.694	3.910722	6.13301	Highly Destabilizing	Highly Destabilizing	Highly Destabilizing	Yes Highly Destabilizing	0.9936	likely_pathogenic	21
P04637_8R1G	C	I	255	T	core_residue	-2.632	1.987237	3.63713	Highly Destabilizing	Highly Destabilizing	Highly Destabilizing	Yes Highly Destabilizing	0.9812	likely_pathogenic	20
P04637_8R1G	C	L	194	H	core_residue	-2.595	2.661698	1.90879	Highly Destabilizing	Highly Destabilizing	Highly Destabilizing	Yes Highly Destabilizing	0.9974	likely_pathogenic	19
P04637_8R1G	C	V	197	E	core_residue	-2.446	1.658488	4.00535	Highly Destabilizing	Highly Destabilizing	Highly Destabilizing	Yes Highly Destabilizing	0.9891	likely_pathogenic	19
P04637_8R1G	C	Y	163	D	core_residue	-3.905	3.808698	3.64371	Highly Destabilizing	Highly Destabilizing	Highly Destabilizing	Yes Highly Destabilizing	0.9992	likely_pathogenic	18
P04637_8R1G	C	V	272	G	core_residue	-2.85	3.469035	5.51714	Highly Destabilizing	Highly Destabilizing	Highly Destabilizing	Yes Highly Destabilizing	0.8186	likely_pathogenic	17
P04637_8R1G	C	V	147	G	non-interface_residue	-2.363	1.82742	3.58065	Highly Destabilizing	Highly Destabilizing	Highly Destabilizing	Yes Highly Destabilizing	0.6169	likely_pathogenic	17
P04637_8R1G	C	V	216	G	core_residue	-2.886	3.388572	3.44273	Highly Destabilizing	Highly Destabilizing	Highly Destabilizing	Yes Highly Destabilizing	0.9564	likely_pathogenic	16
P04637_8R1G	C	I	162	N	core_residue	-2.756	2.917941	2.29322	Highly Destabilizing	Highly Destabilizing	Highly Destabilizing	Yes Highly Destabilizing	0.9882	likely_pathogenic	16
P04637_8R1G	C	V	272	E	core_residue	-2.955	2.597758	2.96764	Highly Destabilizing	Highly Destabilizing	Highly Destabilizing	Yes Highly Destabilizing	0.9937	likely_pathogenic	16
P04637_8R1G	C	F	109	S	core_residue	-3.475	3.09083	5.84523	Highly Destabilizing	Highly Destabilizing	Highly Destabilizing	Yes Highly Destabilizing	0.9989	likely_pathogenic	16
P04637_8R1G	C	I	232	S	core_residue	-2.573	2.415916	3.11298	Highly Destabilizing	Highly Destabilizing	Highly Destabilizing	Yes Highly Destabilizing	0.9826	likely_pathogenic	16
P04637_8R1G	C	Y	234	D	core_residue	-3.173	3.903163	4.66616	Highly Destabilizing	Highly Destabilizing	Highly Destabilizing	Yes Highly Destabilizing	0.9975	likely_pathogenic	16
P04637_8R1G	C	Y	234	S	core_residue	-3.47	3.776847	4.19363	Highly Destabilizing	Highly Destabilizing	Highly Destabilizing	Yes Highly Destabilizing	0.9852	likely_pathogenic	15
P04637_8R1G	C	F	134	S	core_residue	-3.667	3.158849	4.79617	Highly Destabilizing	Highly Destabilizing	Highly Destabilizing	Yes Highly Destabilizing	0.9992	likely_pathogenic	15
P04637_8R1G	C	V	143	G	core_residue	-2.755	3.151607	4.47664	Highly Destabilizing	Highly Destabilizing	Highly Destabilizing	Yes Highly Destabilizing	0.9773	likely_pathogenic	15
P04637_8R1G	C	L	130	H	between dimers interface & non-interface_residue	-2.248	1.930844	2.36383	Highly Destabilizing	Highly Destabilizing	Highly Destabilizing	Yes Highly Destabilizing	0.916	likely_pathogenic	14
P04637_8R1G	C	L	257	R	core_residue	-2.32	1.907378	5.27717	Highly Destabilizing	Highly Destabilizing	Highly Destabilizing	Yes Highly Destabilizing	0.9938	likely_pathogenic	14
P04637_8R1G	C	V	143	E	core_residue	-3.003	2.494758	2.00172	Highly Destabilizing	Highly Destabilizing	Highly Destabilizing	Yes Highly Destabilizing	0.997	likely_pathogenic	14
P04637_8R1G	C	C	238	G	around ZN metal	-2.189	3.346499	8.56852	Highly Destabilizing	Highly Destabilizing	Highly Destabilizing	Yes Highly Destabilizing	0.9956	likely_pathogenic	13
P04637_8R1G	C	V	173	E	core_residue	-2.57	3.040887	3.02807	Highly Destabilizing	Highly Destabilizing	Highly Destabilizing	Yes Highly Destabilizing	0.9987	likely_pathogenic	13
P04637_8R1G	C	V	218	E	core_residue	-2.906	1.954196	2.57487	Highly Destabilizing	Highly Destabilizing	Highly Destabilizing	Yes Highly Destabilizing	0.99	likely_pathogenic	13
P04637_8R1G	C	Y	205	N	non-interface_residue	-2.623	2.285268	3.28838	Highly Destabilizing	Highly Destabilizing	Highly Destabilizing	Yes Highly Destabilizing	0.9856	likely_pathogenic	13
P04637_8R1G	C	Y	220	D	core_residue	-2.326	3.163389	5.4005	Highly Destabilizing	Highly Destabilizing	Highly Destabilizing	Yes Highly Destabilizing	0.9974	likely_pathogenic	12
P04637_8R1G	C	F	113	S	between dimers interface & non-interface_residue	-3.295	2.662474	4.44897	Highly Destabilizing	Highly Destabilizing	Highly Destabilizing	Yes Highly Destabilizing	0.9952	likely_pathogenic	11
P04637_8R1G	C	Y	236	S	core_residue	-3.722	3.581493	6.67632	Highly Destabilizing	Highly Destabilizing	Highly Destabilizing	Yes Highly Destabilizing	0.9891	likely_pathogenic	11
P04637_8R1G	C	Y	163	S	core_residue	-3.679	3.75129	4.60683	Highly Destabilizing	Highly Destabilizing	Highly Destabilizing	Yes Highly Destabilizing	0.9949	likely_pathogenic	11
P04637_8R1G	C	I	162	S	core_residue	-3.399	3.291707	2.7719	Highly Destabilizing	Highly Destabilizing	Highly Destabilizing	Yes Highly Destabilizing	0.9693	likely_pathogenic	11
P04637_8R1G	C	R	267	G	non-interface_residue	-2.426	1.84503	3.42587	Highly Destabilizing	Highly Destabilizing	Highly Destabilizing	Yes Highly Destabilizing	0.9913	likely_pathogenic	11
P04637_8R1G	C	V	272	A	core_residue	-2.302	2.055187	3.55915	Highly Destabilizing	Highly Destabilizing	Highly Destabilizing	Yes Highly Destabilizing	0.9028	likely_pathogenic	10
P04637_8R1G	C	V	216	E	core_residue	-3.029	2.733763	4.68111	Highly Destabilizing	Highly Destabilizing	Highly Destabilizing	Yes Highly Destabilizing	0.9979	likely_pathogenic	10
P04637_8R1G	C	V	157	A	core_residue	-2.198	1.838124	3.26734	Highly Destabilizing	Highly Destabilizing	Highly Destabilizing	Yes Highly Destabilizing	0.9464	likely_pathogenic	9
P04637_8R1G	C	V	217	G	core_residue	-2.816	2.941563	3.26761	Highly Destabilizing	Highly Destabilizing	Highly Destabilizing	Yes Highly Destabilizing	0.7	likely_pathogenic	9
P04637_8R1G	C	Y	126	S	between dimers interface & core_residue	-2.906	3.951023	4.79241	Highly Destabilizing	Highly Destabilizing	Highly Destabilizing	Yes Highly Destabilizing	0.97	likely_pathogenic	8
P04637_8R1G	C	V	172	G	core_residue	-2.616	3.097729	2.94084	Highly Destabilizing	Highly Destabilizing	Highly Destabilizing	Yes Highly Destabilizing	0.8569	likely_pathogenic	7
P04637_8R1G	C	V	203	E	core_residue	-2.021	2.49188	2.17824	Highly Destabilizing	Highly Destabilizing	Highly Destabilizing	Yes Highly Destabilizing	0.8955	likely_pathogenic	7
P04637_8R1G	C	V	216	A	core_residue	-2.332	1.874657	1.65888	Highly Destabilizing	Highly Destabilizing	Highly Destabilizing	Yes Highly Destabilizing	0.7484	likely_pathogenic	6
P04637_8R1G	C	V	172	A	core_residue	-2.123	2.39572	1.77847	Highly Destabilizing	Highly Destabilizing	Highly Destabilizing	Yes Highly Destabilizing	0.7232	likely_pathogenic	6
P04637_8R1G	C	W	146	G	between dimers interface & non-interface_residue	-2.691	3.640026	2.40506	Highly Destabilizing	Highly Destabilizing	Highly Destabilizing	Yes Highly Destabilizing	0.5479	ambiguous	5
P04637_8R1G	C	V	217	A	core_residue	-2.332	1.759032	1.60319	Highly Destabilizing	Highly Destabilizing	Highly Destabilizing	Yes Highly Destabilizing	0.3266	likely_benign	5
P04637_8R1G	C	I	251	T	core_residue	-3.02	1.77427	3.26104	Highly Destabilizing	Highly Destabilizing	Highly Destabilizing	Yes Highly Destabilizing	0.9767	likely_pathogenic	5
P04637_8R1G	C	V	218	A	core_residue	-2.279	1.893695	2.92386	Highly Destabilizing	Highly Destabilizing	Highly Destabilizing	Yes Highly Destabilizing	0.8565	likely_pathogenic	4
P04637_8R1G	C	V	147	D	non-interface_residue	-2.053	1.542572	2.16297	Highly Destabilizing	Highly Destabilizing	Highly Destabilizing	Yes Highly Destabilizing	0.9858	likely_pathogenic	4
P04637_8R1G	C	V	217	E	core_residue	-2.844	2.081322	3.51365	Highly Destabilizing	Highly Destabilizing	Highly Destabilizing	Yes Highly Destabilizing	0.8706	likely_pathogenic	3
P04637_8R1G	C	L	252	H	core_residue	-2.411	1.501238	3.34022	Highly Destabilizing	Highly Destabilizing	Highly Destabilizing	Yes Highly Destabilizing	0.6136	likely_pathogenic	3
P04637_8R1G	C	I	254	D	core_residue	-2.46	2.527524	5.51855	Highly Destabilizing	Highly Destabilizing	Highly Destabilizing	Yes Highly Destabilizing	0.9995	likely_pathogenic	2
P04637_8R1G	C	V	157	E	core_residue	-2.935	2.756303	3.17655	Highly Destabilizing	Highly Destabilizing	Highly Destabilizing	Yes Highly Destabilizing	0.9966	likely_pathogenic	1
P04637_8R1G	C	Y	234	R	core_residue	-2.164	2.189003	2.54131	Highly Destabilizing	Highly Destabilizing	Highly Destabilizing	Yes Highly Destabilizing	0.997	likely_pathogenic	1
P04637_8R1G	C	I	195	K	core_residue	-2.073	2.631707	2.67762	Highly Destabilizing	Highly Destabilizing	Highly Destabilizing	Yes Highly Destabilizing	0.9982	likely_pathogenic	1
